# Supplementary material for: Differentiating percussion pits and carnivore tooth pits using 3D reconstructions and geometric morphometrics
Source: PLoS One. 2018 Mar 28;13(3):e0194324. doi: 10.1371/journal.pone.0194324 (PMC5874019; doi:10.1371/journal.pone.0194324)
Supplement: S1 Appendix — (XLSX) [file pone.0194324.s001.xlsx]

## Sheet: Unmodified hammerstones test
Experiment to assess differences between percussion marks generated using unmodified hammerstones of different raw materials
56 different percussion marks (PM) generated using unmodified quarztite, basalt and sandstone hammerstones were virtually reconstructed and landmarked to assess differences between percussion pits
The PM generated with the quartzite (Q), the basalt (B) and the sandstone (S) cobbles are listed below
Results show that, as expected from previous taphonomic observations, PM produced using different unmodified hammerstones cannot be distinguished based on the raw material, since all tools present a uniform surface that generate the same type of mark morphology
X, Y, Z Coordinates obtained for each PM
						Figure S1_A. Unmodified hammerstones used in the experiment
Q 1
-2.314 -0.916704 -0.765721
-0.851734 -0.829617 -1.46361
-1.47114 -1.3652 -1.27789
-1.57253 -0.509426 -1.01761
-1.53771 -0.876896 -1.24311
-2.13419 -1.12865 -0.901413
-1.81667 -1.3143 -1.1017
-1.23786 -1.22068 -1.37473
-1.03835 -1.05846 -1.43744
-2.10466 -0.737027 -0.811933
-1.85346 -0.615202 -0.91951
-1.27736 -0.556345 -1.14534
-1.03842 -0.663238 -1.31691
-2.00656 -0.906834 -0.959071
-1.18351 -0.846452 -1.3476
-1.51094 -1.20732 -1.24838
-1.54187 -0.6651 -1.1042
Q 2
2.11381 -4.35516 -5.55293
-4.00417 -5.47785 0.467403
-1.62397 -1.62005 -0.551906
-1.17008 -6.54757 -2.39168
-1.46538 -4.40061 -2.08815
1.42958 -3.08243 -4.24906
0.00348306 -2.71317 -2.47349						Figure S1_B. PCA plot of the raw material test where PC1 (32.9% var.) and PC2 (17.4% var.) are plotted on the x and y axis respectively
-2.83692 -2.37438 0.249139						PM generated with the three hammerstones clearly overlap in shape space
-3.65973 -3.80389 0.507305
0.869273 -5.52649 -4.54752
-0.234152 -6.17638 -3.42695
-1.97238 -6.53234 -1.41623
-3.06073 -6.33577 -0.383401
-0.238507 -4.66151 -3.29303
-2.40346 -4.9631 -1.15131
-1.40712 -3.21077 -1.61301
-1.26543 -5.64441 -2.00461
Q 3
-2.98008 3.43549 1.23423
-3.85927 8.5554 2.60436
-1.65542 7.1557 0.65547
-4.58574 6.35803 2.63426
-3.5113 6.66672 1.58368
-2.48718 4.59374 0.803703
-2.05318 5.88461 0.56042
-2.3637 7.66927 1.34695
-3.10836 7.9991 1.85723
-3.88513 4.34632 1.81715
-4.45718 5.36135 2.33622
-4.42047 7.0522 2.61495
-4.39254 7.88405 2.79663
-3.26071 4.49551 1.31423
-3.74449 7.80275 2.20918
-1.98427 7.00723 0.748296
-4.33337 6.60757 2.38708
Q 4
-2.64005 3.11308 -2.69684
-3.27681 5.053 -2.31712
-2.64549 4.47015 -3.01022
-3.25991 3.82297 -2.00091						Figure S1_C. PCA plot of the raw material test where PC1 (32.9% var.) and PC3 (14.3% var.) are plotted on the x and y axis respectively
-3.09522 4.19172 -2.68983						PM generated with the three hammerstones clearly overlap in shape space
-2.46084 3.50433 -3.0429
-2.49667 4.03137 -3.09977
-2.83096 4.81793 -2.84978
-3.04599 5.02499 -2.61902
-2.90688 3.42001 -2.41736
-3.07742 3.62186 -2.23229
-3.35642 4.359 -1.9022
-3.40584 4.77983 -2.0401
-2.83204 3.53343 -2.73293
-3.27015 4.8578 -2.41409
-2.79715 4.39161 -2.88057
-3.21525 4.00872 -2.2545
Q 5
-4.15301 6.12271 -0.368747
-2.02578 3.93368 -1.74508
-3.58279 3.67078 -0.624963
-2.51788 5.84037 -1.97923
-3.00029 4.56282 -1.40403
-4.19198 5.22065 -0.263375
-3.83678 4.52562 -0.439496
-2.8545 3.35462 -1.03663
-2.43509 3.59718 -1.34198
-3.56664 6.19171 -1.03878
-3.15255 6.18291 -1.56568
-2.08239 5.32201 -2.26222
-1.99685 4.68156 -2.09749
-3.72989 5.57447 -0.751078
-2.33716 4.09155 -1.66062
-3.31197 4.09386 -1.00263
-2.72731 5.5357 -1.77734
Q 6
-2.26211 -1.92453 -1.136						Table S1_A.Pairwise MANOVA test results
-2.40759 -5.42761 -1.24442
-3.58908 -3.69464 -0.845308							QUARTZITE	BASALT	SANDSTONE
-1.55911 -3.85659 -2.16207						QUARTZITE		0.5723	0.2749
-2.53973 -4.16095 -1.41556						BASALT	0.5723		0.9915
-2.83205 -2.36172 -0.993042						SANDSTONE	0.2749	0.9915
-3.39616 -2.94286 -0.927765
-3.53257 -4.56554 -0.867535						All p values are clearly >0.05 indicating that there is no significant difference between the three groups of PM.
-3.06857 -5.02257 -1.00857
-1.81833 -2.49892 -1.71297
-1.50078 -3.08248 -2.07171						Table S1_B. LDA confusion matrices
-1.8857 -4.647 -1.92372
-2.09116 -5.00579 -1.57325							QUARTZITE	BASALT	SANDSTONE
-2.32514 -2.30503 -1.23035						QUARTZITE	12	5	3
-2.51423 -5.06495 -1.28773						BASALT	8	4	5
-3.43752 -3.70598 -0.98035						SANDSTONE	5	3	11
-1.7217 -3.86862 -2.02513
						Only 48.24%of the total sample is correctly classified, highlighting the large overlapping degree between the three samples.
Q 7
-5.12261 -3.18043 4.07893
1.00637 -2.16118 -4.39167
-0.562423 -5.15392 -1.23723
-1.70263 0.289195 -1.81314
-1.31401 -2.70535 -1.67945
-3.59229 -4.42483 2.479
-1.83812 -5.29088 0.493783
0.164963 -4.6163 -2.57962
0.65117 -3.53941 -3.46622
-3.69762 -2.02218 1.77509
-2.64772 -1.2422 0.137278
-0.456841 -0.524856 -3.11363
0.276283 -1.28311 -3.75075
-3.8403 -3.42483 2.40879
0.257121 -2.56806 -3.50448
-0.909982 -4.4275 -1.26158
-1.44242 -0.764354 -1.73325
Q 8
-9.73442 -4.00557 5.92687
-6.83212 -5.18179 1.84481
-8.5299 -6.52439 3.14075
-7.83528 -1.99303 4.54477
-8.25076 -4.57019 3.60954
-9.53663 -4.8854 5.21508
-9.16862 -5.94615 4.31848
-7.98964 -6.44944 2.57754
-7.338 -5.87809 2.05745
-9.20777 -3.25866 5.60884
-8.57443 -2.48939 5.21377
-7.1616 -2.6206 3.42503
-6.8901 -3.87719 2.54204
-8.96916 -4.29013 4.71588
-8.46602 -5.59365 3.60232
-7.61531 -4.98697 2.6182
-8.02746 -3.0352 4.15955
Q 9
-2.17957 4.91904 -1.35737
-5.8975 3.77208 2.39678
-4.68148 5.59787 1.3382
-4.39559 2.95179 0.741335
-4.31074 4.10885 0.515347
-2.8641 5.47745 -0.613861
-3.78643 5.87624 0.379433
-5.21074 5.01598 1.8543
-5.59424 4.57187 2.20705
-2.93313 3.85507 -0.678257
-3.66432 2.913 -0.0443306
-5.11169 2.96808 1.46477
-5.59625 3.25333 1.96348
-2.76035 4.90617 -0.822517
-5.72354 3.92501 2.1654
-4.62873 5.18568 1.17749
-4.564 3.44689 0.749589
Q 10
-7.53453 -3.44597 3.05932
-6.07629 -4.34855 1.44434
-6.93137 -4.84342 2.22709
-6.42874 -3.4065 1.92848
-6.69777 -4.04958 1.94678
-7.35163 -3.91945 2.79285
-7.06529 -4.24518 2.42995
-6.62397 -4.7989 1.92619
-6.35101 -4.69359 1.64338
-7.17172 -3.32234 2.66598
-6.72805 -3.32445 2.25407
-6.19932 -3.65001 1.66476
-6.08201 -3.97753 1.49451
-7.0334 -3.74135 2.44971
-6.28781 -4.30833 1.59164
-6.81242 -4.47797 2.10255
-6.50993 -3.69358 1.89567
Q 11
3.88603 -3.84238 -7.94685
2.16348 -2.95806 -6.38575
3.16885 -2.69811 -6.76247
2.45533 -3.78031 -7.08521
2.71678 -3.20637 -6.99644
3.82232 -3.37071 -7.55
3.50119 -3.00336 -7.15987
2.84131 -2.68723 -6.57573
2.45816 -2.81156 -6.46535
3.28162 -4.06571 -7.72896
2.89471 -3.91086 -7.39484
2.22459 -3.62203 -6.83919
2.16373 -3.21622 -6.59974
3.20644 -3.50018 -7.36689
2.25445 -2.99335 -6.49629
3.06972 -2.8528 -6.84236
2.5501 -3.55257 -7.0175
Q 12
-4.46336 4.82586 -2.23592
-5.96343 4.29211 -0.613238
-5.57767 5.56037 -1.199
-4.98222 3.39522 -1.5114
-5.64832 4.4776 -1.6174
-4.82083 5.29939 -1.96921
-5.24185 5.4964 -1.55474
-5.86776 5.34424 -0.865338
-6.03987 4.8652 -0.633867
-4.42651 4.06148 -2.19966
-4.6804 3.60564 -1.83285
-5.46097 3.47641 -1.09966
-5.75054 3.81067 -0.769091
-4.8125 4.74996 -2.10921
-5.81297 4.40428 -0.933164
-5.62471 5.32023 -1.30739
-5.29352 4.05461 -1.55347
Q 13
-4.10092 -3.78247 -2.75855
-4.667 -5.56563 -2.97684
-4.69571 -4.6522 -2.27058
-3.92866 -4.73342 -3.35406
-4.51102 -4.7823 -2.87023
-4.36704 -4.01545 -2.41595
-4.58789 -4.32069 -2.2293
-4.84599 -5.12918 -2.37029
-4.83892 -5.4471 -2.62977
-4.02955 -4.08208 -3.06996
-3.96897 -4.3908 -3.27308
-4.24035 -5.18374 -3.36436
-4.44167 -5.40003 -3.21518
-4.33247 -4.40592 -2.86547
-4.60512 -5.19092 -2.91189
-4.5787 -4.71369 -2.63558
-4.17414 -4.71003 -3.13403
Q 14
-2.98639 6.70154 1.29275
0.246044 9.8152 -1.81988
-0.598321 7.28825 -1.39801
-1.42193 8.88211 -0.141447
-1.44506 7.77306 -0.887889
-2.1851 6.73744 0.386197
-1.4566 6.96166 -0.404901
-0.326778 8.02145 -1.63923
-0.0489268 8.6043 -1.78892
-2.36124 7.7838 0.727063
-1.86201 8.46222 0.31747
-0.966403 9.45122 -0.553855
-0.423427 9.84495 -1.13762
-2.40084 7.33396 0.493959
-0.179333 9.39681 -1.42283
-0.90515 7.70006 -1.27467
-1.40432 8.48141 -0.511592
Q 15
0.781384 8.6721 -2.37266
-1.46669 6.17209 -0.488303
-0.485011 7.52995 -1.53757
0.273057 6.37298 -2.32752
-0.391963 6.71959 -1.95157
0.248514 8.46922 -2.06927
-0.0804715 7.99686 -1.84375
-0.802453 7.12292 -1.21943
-1.18038 6.79329 -0.761403
0.677367 7.68029 -2.21903
0.564019 7.15133 -2.24038
-0.311733 6.27991 -1.7972
-0.870909 5.99346 -1.13092
0.300022 8.1041 -2.28899
-1.20164 6.42386 -0.878307
-0.362721 7.3298 -1.71314
0.037359 6.49732 -2.15488
Q 16
-3.49534 -3.94343 -0.792046
-2.52488 -4.36148 -2.30841
-3.1491 -4.53287 -1.67067
-2.71423 -3.59257 -1.509
-3.01326 -4.1041 -1.72667
-3.45758 -4.21285 -1.06824
-3.31724 -4.36739 -1.35785
-2.95674 -4.61382 -1.98004
-2.74566 -4.52692 -2.15634
-3.20254 -3.79665 -1.06221
-2.98164 -3.68197 -1.26497
-2.58394 -3.80722 -1.86125
-2.51481 -4.0681 -2.1542
-3.325 -4.02414 -1.13417
-2.74524 -4.29214 -2.09457
-3.09918 -4.39671 -1.70611
-2.85511 -3.83622 -1.57703
Q 17
1.89703 -0.559139 -1.83253
2.12152 3.08148 -2.88021
2.36279 0.715627 -3.00946
1.56449 1.31039 -1.57997
1.72041 1.49772 -2.3596
2.25101 -0.426436 -2.4545
2.33188 0.109859 -2.77236
2.35098 1.67947 -3.25379
2.30485 2.30981 -3.21334
1.6834 0.0885429 -1.53917
1.59713 0.703225 -1.4591
1.51557 2.1518 -1.83512
1.76415 2.67809 -2.25807
1.88889 0.0204853 -2.1153
2.03743 2.62489 -2.82024
2.13158 0.845174 -2.75531
1.67289 1.24864 -1.94226
Q 18
1.18655 -2.27949 0.00962496
1.69761 1.31126 0.12407
1.92659 -0.549596 -0.64492
0.949097 -0.571064 0.613881
1.2912 -0.555546 -0.0886593
1.57252 -1.79212 -0.40596
1.76505 -1.28452 -0.544151
1.83306 0.132363 -0.418012
1.87283 0.794675 -0.250365
1.01179 -1.83821 0.459033
0.895926 -1.15003 0.633843
1.10719 0.198467 0.534449
1.41152 0.748225 0.367164
1.26537 -1.76983 -0.0708637
1.60793 0.876882 0.0648549
1.75307 -0.587047 -0.488872
1.13306 -0.592426 0.380912
Q 19
-2.14022 1.97487 3.45471
-0.470258 6.40602 1.96135
-0.00747454 3.35165 2.39548
-2.60723 4.79049 3.54641
-1.41039 4.13111 2.82752
-1.29772 2.15751 2.99246
-0.414619 2.80578 2.57064
0.0068354 4.11609 2.25707
-0.0130494 5.12906 2.0634
-2.40926 2.94979 3.58222
-2.46739 3.96528 3.55243
-2.00717 5.62209 3.03348
-1.26443 6.21872 2.45718
-1.60589 3.33329 3.03176
-0.676373 5.75224 2.24267
-0.46724 3.56537 2.46791
-2.06096 4.56162 3.2127
Q 20
-0.228232 2.54443 2.47246
1.78675 1.68433 1.5722
0.327362 1.27045 2.207
1.20297 3.0673 1.79144
0.537699 2.15491 2.02014
-0.247695 2.02477 2.47708
0.0405536 1.49979 2.3852
0.85061 0.907939 1.85126
1.42692 1.18704 1.61702
0.112861 3.0873 2.32664
0.692791 3.29147 2.05758
1.59963 2.72773 1.61149
1.77582 2.21353 1.5697
0.0499611 2.35488 2.32597
1.25181 1.85827 1.77481
0.436355 1.50489 2.08219
1.052 2.75823 1.84425
B 1
-6.23496 -4.69188 1.5542
-7.03097 -3.5491 2.47485
-6.10918 -3.78696 1.55419
-6.94859 -4.33746 2.28807
-6.80454 -3.93555 2.05838
-6.04864 -4.41038 1.58009
-6.13966 -4.07818 1.5256
-6.39037 -3.56557 1.85154
-6.69871 -3.41776 2.19804
-6.5077 -4.7641 1.80741
-6.77332 -4.63963 2.05856
-7.0807 -4.13246 2.46371
-7.135 -3.84096 2.55877
-6.48251 -4.36014 1.75625
-6.93568 -3.63115 2.35074
-6.39529 -3.85059 1.72585
-6.92757 -4.16373 2.25512
B 2
-3.08673 3.14963 1.26143
-3.10111 8.75819 2.28072
-1.19283 6.85226 0.526941
-4.42507 5.78175 2.57728
-3.34985 6.35713 1.50529
-2.44391 4.35881 0.7158
-2.04513 5.81001 0.552032
-1.98229 7.4931 1.05981
-2.77747 7.84094 1.68544
-3.78136 4.16269 1.7719
-4.00868 5.11412 1.89852
-4.26766 6.78367 2.37226
-4.21785 7.96584 2.69661
-3.51187 4.75929 1.41112
-3.31282 7.95394 1.89193
-2.09451 6.8427 0.747237
-4.32716 6.12949 2.09155
B3
1.13744 -2.36856 0.106885
1.65541 1.02901 0.0623503
1.77814 -0.155159 -0.427916
0.921759 -0.28029 0.666877
1.29215 -0.214959 -0.0228329
1.52743 -1.72002 -0.373671
1.67661 -1.02589 -0.450066
1.75077 0.320766 -0.302094
1.78319 0.707541 -0.188521
1.07523 -1.74584 0.418067
0.922427 -1.12842 0.576419
1.09151 0.281081 0.561265
1.33833 0.662793 0.409267
1.19321 -1.10074 0.0358105
1.61905 0.85228 0.0377064
1.65154 -0.153023 -0.328813
1.13943 -0.232183 0.386162
B4
-5.04555 -3.216 3.90658
0.240967 -2.63471 -3.46646
-0.626854 -5.05444 -1.2261
-1.21795 0.0734069 -2.35954
-1.28337 -2.64456 -1.7394
-3.51674 -4.31236 2.30577
-2.09226 -4.91022 0.67897
-0.05797 -4.55453 -2.30506
0.233238 -3.64225 -2.93551
-3.70646 -1.80934 1.70669
-2.44157 -0.929641 -0.298672
-0.682856 -0.673953 -2.77698
-0.170263 -1.42489 -3.17464
-3.79172 -3.51043 2.27111
0.0822582 -2.63285 -3.32578
-0.926817 -4.30215 -1.38702
-1.39362 -1.40054 -1.7989
B5
-8.42129 -6.44712 3.03116
-7.84876 -2.01426 4.55932
-6.95069 -3.68102 2.70701
-9.78231 -4.25284 5.82503
-7.99989 -3.5281 3.76483
-7.51007 -5.8328 2.22798
-7.07043 -4.81428 2.2668
-7.08434 -3.02538 3.20374
-7.33693 -2.3821 3.81809
-8.96197 -5.75531 4.12971
-9.25721 -4.86052 4.82083
-9.21837 -3.2761 5.61366
-8.64873 -2.61325 5.22579
-8.25043 -5.26385 3.28648
-7.96023 -2.2822 4.40115
-7.16772 -3.72617 2.81869
-8.92756 -3.91488 4.69711
B6
-2.19159 -0.915159 -0.834619
-0.784725 -0.829353 -1.48869
-1.40664 -1.34686 -1.31658
-1.52165 -0.499093 -1.03308
-1.46139 -0.871352 -1.28066
-1.98242 -1.12469 -0.986442
-1.72042 -1.25166 -1.13625
-1.18593 -1.15235 -1.38704
-0.966862 -1.01626 -1.46121
-2.00382 -0.684172 -0.851286
-1.7721 -0.566144 -0.940163
-1.20014 -0.553094 -1.18127
-0.963037 -0.648694 -1.35323
-1.78006 -0.924818 -1.1061
-0.982723 -0.826186 -1.42019
-1.41711 -1.08307 -1.29361
-1.46491 -0.613477 -1.10363
B7
2.09842 -4.36905 -5.54897
-3.73737 -4.21797 0.513729
-1.54267 -1.41528 -0.531839
-2.00199 -7.25896 -1.61614
-1.59668 -4.35969 -1.90087
1.31076 -2.81856 -3.67742
-0.0761738 -2.12686 -2.16321
-2.4794 -1.9555 0.0750542
-3.16962 -2.77589 0.394642
0.850491 -5.73195 -4.57089
-0.4701 -6.43766 -3.19647
-3.00334 -6.66604 -0.538248
-3.79267 -5.59778 0.14994
-0.382692 -4.36283 -3.18392
-2.51467 -4.31442 -0.772635
-1.5722 -3.38084 -1.57632
-1.63918 -5.46523 -1.66198
B8
-4.46336 4.82586 -2.23592
-5.96343 4.29211 -0.613238
-5.57767 5.56037 -1.199
-4.98222 3.39522 -1.5114
-5.64832 4.4776 -1.6174
-4.82083 5.29939 -1.96921
-5.24185 5.4964 -1.55474
-5.86776 5.34424 -0.865338
-6.03987 4.8652 -0.633867
-4.42651 4.06148 -2.19966
-4.6804 3.60564 -1.83285
-5.46097 3.47641 -1.09966
-5.75054 3.81067 -0.769091
-4.8125 4.74996 -2.10921
-5.81297 4.40428 -0.933164
-5.62471 5.32023 -1.30739
-5.29352 4.05461 -1.55347
B9
-2.79017 6.82817 1.05252
-0.114503 9.28565 -1.54952
-0.747011 7.17197 -1.26565
-1.44344 9.00872 -0.0857134
-1.21868 8.2277 -0.984695
-2.10028 6.86856 0.243021
-1.36036 7.05319 -0.491016
-0.322732 7.83585 -1.61828
0.013864 8.54867 -1.93959
-2.56973 7.87283 1.01185
-2.00366 8.52271 0.578107
-0.943779 9.5089 -0.557043
-0.447196 9.76526 -1.1546
-2.56901 7.1113 0.717978
-0.23832 9.05564 -1.58527
-0.934592 7.52158 -1.23644
-1.36657 8.82305 -0.248063
B10
-2.60484 -4.35056 -2.2312
-3.29538 -3.95749 -1.11103
-2.48121 -3.81161 -1.99427
-3.08705 -4.56363 -1.7997
-3.10141 -4.08066 -1.60318
-2.50689 -4.1388 -2.20112
-2.48629 -3.9721 -2.12108
-2.69582 -3.70767 -1.64057
-2.97545 -3.74902 -1.33624
-2.77491 -4.52208 -2.12278
-2.93693 -4.57718 -1.99114
-3.2442 -4.50629 -1.52788
-3.37655 -4.29565 -1.25453
-2.89619 -4.20197 -1.90987
-3.25014 -3.99888 -1.2331
-2.74696 -4.02208 -1.78822
-3.06163 -4.40264 -1.69068
B11
-2.68902 3.22242 -2.68816
-3.21859 5.07525 -2.40431
-2.63912 4.68909 -3.04371
-3.30417 4.05807 -1.94081
-3.18105 4.29252 -2.6004
-2.54046 3.54129 -2.98212
-2.51233 4.05237 -3.08496
-2.82049 4.90168 -2.85702
-3.01456 5.04147 -2.65664
-2.92125 3.43691 -2.40076
-3.13619 3.69249 -2.16872
-3.37237 4.53513 -1.97564
-3.34344 4.82371 -2.17145
-3.06346 3.98177 -2.60232
-3.20766 4.96321 -2.46278
-2.77857 4.59571 -2.88995
-3.27254 4.13168 -2.13223
B12
1.66117 -2.73729 1.41566
2.43616 1.08276 0.845623
3.98615 -0.479961 0.0628166
0.39372 0.526914 1.92229
2.06216 -0.392738 0.918133
2.55147 -2.35635 0.841841
3.37214 -1.60073 0.387627
3.60992 0.169161 0.231619
3.10624 0.726595 0.487534
0.967978 -1.71107 1.7586
0.550819 -0.746783 2.02793
0.84234 1.11848 1.66972
1.57576 1.2617 1.2618
1.84618 -1.50795 1.17124
2.42283 0.831999 0.827194
3.76777 -0.72395 0.162895
0.590169 0.514075 1.7377
B13
-3.94585 -0.148458 4.69207
1.17575 -0.694505 0.617412
0.458985 -2.22009 0.876539
0.658662 0.90679 1.61542
-0.877144 -0.18857 2.09591
-2.54367 -1.4573 3.33741
-0.668739 -1.57323 1.95772
0.763309 -1.78668 0.676042
1.01294 -1.30883 0.596657
-2.81862 0.724966 3.96906
-1.26136 0.973472 2.81132
1.07926 0.587298 1.22932
1.21134 0.113023 0.819583
-3.33039 -0.166753 4.06557
0.72387 -0.658994 0.909578
0.325458 -1.87123 0.961654
0.593637 0.583209 1.53226
B14
13.2255 -1.26091 -6.42116
7.79282 -1.54897 -2.89702
9.3652 -0.298528 -3.25771
8.75291 -2.22414 -4.10573
9.11297 -0.947248 -4.53896
11.9224 -0.614259 -5.37591
10.509 -0.371634 -4.22639
8.90231 -0.672919 -3.23384
8.44071 -1.0987 -3.12445
11.7348 -1.78923 -5.80264
10.3766 -1.99162 -5.07848
8.38914 -1.99563 -3.71994
7.96906 -1.89539 -3.27263
11.3561 -1.15348 -5.56291
8.87845 -1.31211 -3.83098
9.47495 -0.56951 -3.46737
8.83852 -1.86 -4.14636
B15
-4.6354 0.849652 5.39731
-9.18133 0.654095 8.18523
-8.0108 1.66942 7.84175
-8.26924 -0.590153 7.10177
-7.78936 0.858493 6.54141
-5.69809 1.42838 6.22744
-6.83257 1.56099 7.00438
-8.49096 1.42516 8.02645
-8.82235 1.04694 8.13073
-5.69048 0.110872 5.80983
-6.85002 -0.187312 6.4053
-8.78804 -0.247443 7.48486
-9.10353 0.156998 7.87052
-6.10285 0.772344 5.91182
-8.43925 0.657329 7.44113
-8.21711 1.36901 7.57562
-8.27494 -0.178452 7.18409
B16
3.231 3.06122 1.42467
-1.57218 4.75561 4.58886
0.220296 5.55149 3.35334
-0.409587 3.66275 3.61154
-0.730944 4.90705 3.56636
2.50822 4.19926 2.05283
1.25364 4.8918 2.83476
-0.351315 5.47189 3.73108
-0.970494 5.264 4.19651
2.12675 2.68158 2.03192
0.711326 3.21511 2.86166
-0.79283 3.99136 3.95016
-1.33993 4.28602 4.36194
0.131243 4.46864 3.11886
-0.986043 4.76525 3.84844
0.174524 5.37583 3.40163
-0.786657 4.16011 3.79496
B17
-5.08554 2.8039 4.22474
1.37693 4.50962 0.284358
0.845948 2.16683 0.66272
-0.198903 5.11026 1.00347
-0.217576 3.94362 0.828756
-3.21433 2.1554 2.94607
-1.17039 1.9223 1.74116
1.24574 2.73114 0.413229
1.36212 3.51626 0.398583
-3.73576 3.86 3.34352
-2.14761 4.53383 2.2167
0.415493 5.113 0.894039
1.07402 4.95285 0.515505
-1.85782 3.5668 1.83427
1.1103 4.17914 0.633198
0.664956 2.60822 0.676451
0.354559 4.78402 0.842994
S1
-0.863794 -0.885643 -1.47173
-2.24963 -0.953933 -0.810753
-1.66611 -0.51325 -0.972878
-1.58624 -1.39942 -1.2337
-1.67172 -0.959412 -1.19233
-1.06856 -0.633008 -1.28888
-1.35383 -0.553864 -1.10878
-1.87965 -0.568101 -0.882073
-2.05731 -0.699104 -0.824148
-1.06212 -1.13315 -1.43992
-1.28167 -1.31619 -1.37557
-1.82573 -1.34224 -1.10529
-2.07877 -1.19488 -0.94806
-1.30537 -0.879373 -1.314
-2.12672 -0.93533 -0.882519
-1.69343 -0.630688 -1.01527
-1.60199 -1.25016 -1.19801
S2
-1.18022 0.689034 -0.346488
-1.66286 0.514093 0.346457
-1.48931 0.957339 0.186143
-1.46505 0.318421 -0.0692587
-1.62446 0.588409 -0.00563288
-1.26978 0.871737 -0.231947
-1.35983 0.956729 -0.0670037
-1.58588 0.840035 0.296
-1.64085 0.696156 0.35588
-1.25855 0.522802 -0.29905
-1.3879 0.417955 -0.207549
-1.58609 0.317837 0.0991569
-1.64771 0.367857 0.242744
-1.38733 0.688023 -0.216196
-1.64003 0.54496 0.279
-1.52638 0.871195 0.159801
-1.52806 0.369507 -0.0194468
S3
1.93291 -4.37796 -5.42706
-3.82502 -4.63808 0.461529
-1.57279 -1.59653 -0.580762
-1.87367 -6.62233 -1.55134
-1.61652 -4.46224 -1.91013
0.779149 -3.04542 -3.41517
-0.438218 -2.20816 -1.91191
-2.55751 -2.19196 0.0356646
-3.24954 -3.19397 0.316787
0.800024 -5.2943 -4.4956
-0.345103 -6.12125 -3.31547
-2.91383 -6.44454 -0.642347
-3.63874 -5.76766 0.0487566
-0.226485 -4.29529 -3.26154
-2.59001 -4.56044 -0.755317
-1.4421 -3.10436 -1.49268
-1.7345 -5.46922 -1.60971
S4
-5.08257 3.29296 -1.41052
-5.71141 5.50053 -1.09894
-4.51138 4.70257 -2.21379
-5.96463 4.32585 -0.619701
-5.63605 4.57815 -1.65802
-4.69756 3.68126 -1.7668
-4.51508 4.0803 -2.13607
-4.86578 5.19097 -1.93941
-5.25833 5.46306 -1.55059
-5.49185 3.51225 -1.08642
-5.73189 3.81834 -0.817116
-6.02885 4.74785 -0.623268
-5.94393 5.17995 -0.817895
-5.37221 4.08587 -1.52721
-5.67402 5.40162 -1.16971
-4.6857 4.70941 -2.1393
-5.80644 4.50629 -0.964954
S5
-4.20731 -4.05087 -2.79266
-4.96921 -5.79369 -2.57385
-4.73572 -4.92958 -2.40404
-3.98421 -4.96306 -3.65603
-4.51114 -4.99655 -2.9608
-4.40118 -4.08586 -2.40688
-4.56951 -4.54306 -2.32567
-4.84377 -5.2103 -2.42015
-4.92218 -5.49963 -2.46287
-4.19159 -4.45223 -3.01596
-4.05841 -4.76115 -3.26046
-4.30557 -5.44021 -3.4669
-4.65778 -5.67063 -3.07521
-4.41072 -4.58681 -2.86107
-4.88653 -5.63932 -2.67215
-4.71019 -5.00272 -2.56781
-4.08076 -4.98872 -3.44909
S6
-2.86784 6.65466 1.11699
-0.095139 9.24024 -1.5703
-0.823614 7.3913 -1.25547
-1.33987 8.99568 -0.186248
-0.690799 8.85705 -1.4385
-2.07773 6.90111 0.223569
-1.48973 7.21594 -0.443587
-0.29951 7.75535 -1.65415
-0.0818963 8.44976 -1.84591
-2.51131 7.55783 0.86929
-1.97279 8.27727 0.385538
-0.912274 9.39548 -0.661243
-0.472643 9.64865 -1.18808
-1.20315 8.31112 -0.95963
-0.235856 9.03908 -1.59378
-0.819726 7.82997 -1.35317
-1.04402 8.9877 -0.747703
S7
-3.21133 -3.94758 -1.23196
-2.558 -4.37474 -2.28653
-3.13453 -4.64687 -1.7717
-2.6749 -3.84595 -1.80057
-2.94518 -4.15627 -1.84568
-3.29694 -4.25035 -1.34415
-3.21727 -4.46493 -1.53977
-2.94165 -4.61384 -1.99979
-2.76901 -4.54328 -2.13725
-2.98754 -3.81014 -1.40065
-2.83133 -3.8156 -1.58571
-2.52292 -3.94656 -2.05748
-2.47621 -4.11916 -2.22457
-3.11862 -4.04276 -1.54204
-2.65655 -4.31868 -2.16165
-3.05516 -4.47701 -1.82312
-2.70028 -3.93164 -1.86878
S8
-2.8498 7.20356 -2.24572
-3.57253 3.60012 -0.611529
-4.3554 5.88967 -0.194823
-1.86458 4.32728 -2.1527
-3.31563 4.84302 -1.20509
-3.40803 7.0763 -1.55041
-3.83586 6.52558 -0.789922
-4.15683 5.1128 -0.271376
-3.92626 4.47873 -0.37315
-2.29328 6.31225 -2.46979
-1.9304 5.31697 -2.50873
-2.32279 3.99994 -1.57282
-2.95247 3.59527 -1.09625
-3.00419 6.03104 -1.71119
-3.53834 3.99343 -0.716666
-4.28449 5.77054 -0.303653
-2.35926 4.42116 -1.78529
S9
-2.96674 2.91897 1.17083
-4.17851 7.96764 2.6479
-2.05777 6.86725 0.751387
-4.50702 5.73386 2.38874
-3.60876 6.39178 1.59915
-2.50697 4.54979 0.81097
-2.65829 5.89745 1.06798
-2.53193 7.51261 1.24607
-3.14203 7.99257 1.86146
-3.61664 4.00202 1.6223
-4.0388 4.91181 1.94045
-4.41403 6.56734 2.48074
-4.291 7.18758 2.497
-3.32135 4.53623 1.32104
-4.08448 7.61977 2.18391
-2.22837 6.92393 0.830909
-4.32345 6.09357 2.11557
S10
-2.60394 3.20508 -2.75787
-3.25795 5.02551 -2.35584
-2.68851 4.45968 -2.9732
-3.28278 4.0449 -2.00032
-3.16377 4.29072 -2.62918
-2.52909 3.55723 -2.99312
-2.53623 3.95637 -3.05598
-2.86077 4.80666 -2.81806
-3.0554 4.9891 -2.61298
-2.89466 3.42124 -2.44615
-3.10417 3.67513 -2.21325
-3.34985 4.42573 -1.97744
-3.35362 4.75709 -2.14005
-3.01562 3.95176 -2.6226
-3.2345 4.92996 -2.39841
-2.88079 4.41274 -2.82918
-3.27329 4.15841 -2.17204
S11
2.12355 2.94711 -2.91507
1.96202 -0.81731 -1.8778
1.60381 1.17511 -1.66009
2.28414 0.942245 -2.95925
1.8933 0.485633 -2.30783
1.81119 2.47598 -2.3052
1.66712 1.79086 -1.99737
1.73966 0.471091 -1.57617
1.73992 -0.200905 -1.70474
2.1623 2.24969 -3.02556
2.19409 1.58674 -3.00847
2.27293 0.20661 -2.70459
2.14953 -0.381806 -2.35742
2.01854 2.62231 -2.76513
1.95146 -0.633486 -1.9156
1.65855 1.07061 -1.903
2.24804 0.742671 -2.85136
S12
-2.49594 -5.34013 -1.21302
-2.31919 -2.15115 -1.16897
-1.7562 -3.70999 -2.00994
-3.90563 -3.50659 -0.773789
-2.6375 -3.71049 -1.33713
-2.20292 -4.7497 -1.54364
-1.8067 -4.40589 -2.0132
-1.73769 -2.93916 -1.91595
-1.98068 -2.51745 -1.50476
-3.0653 -4.84072 -1.0433
-3.67587 -4.37351 -0.813086
-3.48884 -3.01488 -0.903402
-2.97679 -2.51643 -0.999008
-2.5258 -5.1044 -1.26218
-2.3356 -2.24961 -1.20379
-1.90286 -3.68699 -1.92914
-3.54218 -3.63873 -0.857184
S13
-5.07091 -3.20621 3.97417
0.939363 -2.65629 -4.12711
0.660512 -5.14774 -2.90629
-1.2616 0.32803 -2.39158
-1.23363 -2.77489 -1.74063
-3.05104 -4.96902 1.96996
-1.31808 -5.24138 -0.262165
0.76807 -4.4411 -3.35151
0.828859 -3.61602 -3.68181
-3.80214 -1.91866 1.88285
-2.61545 -0.819063 -0.108847
-0.522342 -0.48368 -3.04582
0.175842 -1.45313 -3.55115
-3.80728 -3.48683 2.33837
0.207808 -2.71071 -3.39877
-0.903379 -4.27042 -1.43463
-1.64893 -1.32099 -1.54812
S14
-8.07486 -2.09925 4.75451
-7.67129 -6.16166 2.31568
-9.81095 -4.32169 5.83665
-7.02523 -2.56046 3.35199
-7.96282 -4.11898 3.34246
-8.76371 -2.84735 5.21174
-9.30802 -3.47221 5.5721
-9.25598 -5.21891 4.7081
-8.68061 -6.29695 3.63674
-7.71183 -2.1919 4.31434
-7.34862 -2.33905 3.92093
-6.89769 -3.70628 2.64606
-7.08669 -4.95796 2.18815
-8.04022 -2.85769 4.39224
-7.77952 -5.90059 2.50601
-8.97072 -4.06938 4.74795
-7.7088 -3.23586 3.62454
S15
4.75933 1.12524 -0.240531
4.10081 -1.52443 0.269148
3.28248 -0.669712 0.853
4.84731 -1.19178 -0.317886
4.41816 -0.926812 0.0199738
4.12344 0.531029 0.27504
3.68551 0.0684156 0.622383
3.37473 -1.1617 0.789605
3.65537 -1.36237 0.578656
5.07958 0.344553 -0.429502
5.03008 -0.44957 -0.36738
4.68706 -1.54548 -0.238963
4.38001 -1.59983 -0.0220261
4.47144 -0.0873344 -0.132184
4.06516 -1.36698 0.175594
3.52828 -0.860247 0.573769
4.68061 -1.21054 -0.0936518
S16
1.16747 4.01953 2.00024
3.52121 -3.62584 1.63915
1.18746 -2.03629 3.01937
3.93198 -0.938188 0.834832
2.37484 -0.949258 1.60646
1.46141 1.87647 2.36139
1.32996 -0.25649 2.65234
1.85977 -2.64451 2.62972
2.59524 -3.23752 2.18962
2.25649 2.77457 1.37441
3.08524 1.21974 1.10594
4.08981 -1.79805 0.995691
3.97549 -2.80972 1.16066
2.14836 0.649538 1.69869
2.96658 -2.41086 1.61217
1.87453 -1.4955 2.29373
3.51923 -1.1412 1.17484
S17
1.45275 -1.49238 2.08857
1.40393 3.77262 3.34475
2.93961 1.47052 2.17188
-0.152246 1.42385 3.90003
1.24236 1.65498 2.89493
2.35476 -0.773704 1.77891
2.83936 0.158226 1.81341
2.72927 2.56318 2.49473
2.36698 3.46941 2.95282
0.616146 -0.940378 2.85057
0.281943 0.285689 3.36161
0.0888524 2.43601 3.90766
0.663893 3.34806 3.7174
1.46561 -0.274518 2.33354
1.45038 3.50728 3.23582
2.68701 1.58092 2.242
0.114987 1.52001 3.75001
S18
5.8975 4.10595 -1.48568
1.83132 2.20039 0.0884962
2.67654 4.08714 0.577741
3.24314 1.74303 -1.16166
2.92423 3.00045 -0.467113
4.99118 4.5331 -0.749186
3.69555 4.08141 -0.177085
2.32542 3.58438 0.593037
2.0219 2.92395 0.497659
5.33703 3.08504 -1.6774
4.35073 2.15764 -1.59147
2.7393 1.84207 -0.791897
2.27933 2.01974 -0.396499
3.74459 3.20557 -0.724942
1.9538 2.41447 0.0181065
2.69752 3.93839 0.40234
3.15087 1.99621 -0.955996
S19
0.585912 4.04859 1.98736
5.61459 2.47959 -1.98515
2.67127 1.33697 0.422155
3.08611 5.54412 -0.355376
3.12132 3.11636 -0.548766
0.728899 2.60562 1.86175
1.43686 1.67549 1.25488
3.91354 1.21872 -0.540948
4.85207 1.54052 -1.34752
1.29325 5.22151 1.30158
2.1788 5.50755 0.492678
4.16817 4.96467 -1.16616
5.13414 3.93302 -1.77606
1.89705 3.50103 0.547813
5.17287 2.58037 -1.77456
2.59256 1.75973 0.26502
3.15012 5.05815 -0.360598
