# Supplementary material for: Differentiating percussion pits and carnivore tooth pits using 3D reconstructions and geometric morphometrics
Source: PLoS One. 2018 Mar 28;13(3):e0194324. doi: 10.1371/journal.pone.0194324 (PMC5874019; doi:10.1371/journal.pone.0194324)
Supplement: S3 Appendix — (XLSX) [file pone.0194324.s003.xlsx]

## Sheet: Sample
Data used for the study
PM refers to percussion mark; tooth pits' id refer to the carnivore that produced each mark (lions, wolves, hyenas, jaguars).
X, Y, Z Coordinates obtained for the total sample
PM 1
-2.23397 -0.912174 -0.810367
-0.76956 -0.895716 -1.51492
-1.47631 -1.40257 -1.28566
-1.41775 -0.518348 -1.07447
-1.54415 -0.920631 -1.26338
-1.99042 -1.18698 -0.990698
-1.73398 -1.33352 -1.14272
-1.18177 -1.30921 -1.41951
-0.953445 -1.14628 -1.48682
-1.98269 -0.654811 -0.852131
-1.75859 -0.553872 -0.941568
-1.13569 -0.592356 -1.23071
-0.923578 -0.671858 -1.38108
-1.85168 -0.922111 -1.06839
-1.19722 -0.895978 -1.35727
-1.48971 -1.215 -1.25642
-1.46959 -0.682121 -1.15358
PM 2
2.11381 -4.35516 -5.55293
-4.00417 -5.47785 0.467403
-1.62397 -1.62005 -0.551906
-1.17008 -6.54757 -2.39168
-1.46538 -4.40061 -2.08815
1.42958 -3.08243 -4.24906
0.00348306 -2.71317 -2.47349
-2.83692 -2.37438 0.249139
-3.65973 -3.80389 0.507305
0.869273 -5.52649 -4.54752
-0.234152 -6.17638 -3.42695
-1.97238 -6.53234 -1.41623
-3.06073 -6.33577 -0.383401
-0.238507 -4.66151 -3.29303
-2.40346 -4.9631 -1.15131
-1.40712 -3.21077 -1.61301
-1.26543 -5.64441 -2.00461
PM 3
-2.98008 3.43549 1.23423
-3.85927 8.5554 2.60436
-1.65542 7.1557 0.65547
-4.58574 6.35803 2.63426
-3.5113 6.66672 1.58368
-2.48718 4.59374 0.803703
-2.05318 5.88461 0.56042
-2.3637 7.66927 1.34695
-3.10836 7.9991 1.85723
-3.88513 4.34632 1.81715
-4.45718 5.36135 2.33622
-4.42047 7.0522 2.61495
-4.39254 7.88405 2.79663
-3.26071 4.49551 1.31423
-3.74449 7.80275 2.20918
-1.98427 7.00723 0.748296
-4.33337 6.60757 2.38708
PM 4
-2.64005 3.11308 -2.69684
-3.27681 5.053 -2.31712
-2.64549 4.47015 -3.01022
-3.25991 3.82297 -2.00091
-3.09522 4.19172 -2.68983
-2.46084 3.50433 -3.0429
-2.49667 4.03137 -3.09977
-2.83096 4.81793 -2.84978
-3.04599 5.02499 -2.61902
-2.90688 3.42001 -2.41736
-3.07742 3.62186 -2.23229
-3.35642 4.359 -1.9022
-3.40584 4.77983 -2.0401
-2.83204 3.53343 -2.73293
-3.27015 4.8578 -2.41409
-2.79715 4.39161 -2.88057
-3.21525 4.00872 -2.2545
PM 5
-4.15301 6.12271 -0.368747
-2.02578 3.93368 -1.74508
-3.58279 3.67078 -0.624963
-2.51788 5.84037 -1.97923
-3.00029 4.56282 -1.40403
-4.19198 5.22065 -0.263375
-3.83678 4.52562 -0.439496
-2.8545 3.35462 -1.03663
-2.43509 3.59718 -1.34198
-3.56664 6.19171 -1.03878
-3.15255 6.18291 -1.56568
-2.08239 5.32201 -2.26222
-1.99685 4.68156 -2.09749
-3.72989 5.57447 -0.751078
-2.33716 4.09155 -1.66062
-3.31197 4.09386 -1.00263
-2.72731 5.5357 -1.77734
PM 6
-2.26211 -1.92453 -1.136
-2.40759 -5.42761 -1.24442
-3.58908 -3.69464 -0.845308
-1.55911 -3.85659 -2.16207
-2.53973 -4.16095 -1.41556
-2.83205 -2.36172 -0.993042
-3.39616 -2.94286 -0.927765
-3.53257 -4.56554 -0.867535
-3.06857 -5.02257 -1.00857
-1.81833 -2.49892 -1.71297
-1.50078 -3.08248 -2.07171
-1.8857 -4.647 -1.92372
-2.09116 -5.00579 -1.57325
-2.32514 -2.30503 -1.23035
-2.51423 -5.06495 -1.28773
-3.43752 -3.70598 -0.98035
-1.7217 -3.86862 -2.02513
PM 7
-5.12261 -3.18043 4.07893
1.00637 -2.16118 -4.39167
-0.562423 -5.15392 -1.23723
-1.70263 0.289195 -1.81314
-1.31401 -2.70535 -1.67945
-3.59229 -4.42483 2.479
-1.83812 -5.29088 0.493783
0.164963 -4.6163 -2.57962
0.65117 -3.53941 -3.46622
-3.69762 -2.02218 1.77509
-2.64772 -1.2422 0.137278
-0.456841 -0.524856 -3.11363
0.276283 -1.28311 -3.75075
-3.8403 -3.42483 2.40879
0.257121 -2.56806 -3.50448
-0.909982 -4.4275 -1.26158
-1.44242 -0.764354 -1.73325
PM 8
-9.73442 -4.00557 5.92687
-6.83212 -5.18179 1.84481
-8.5299 -6.52439 3.14075
-7.83528 -1.99303 4.54477
-8.25076 -4.57019 3.60954
-9.53663 -4.8854 5.21508
-9.16862 -5.94615 4.31848
-7.98964 -6.44944 2.57754
-7.338 -5.87809 2.05745
-9.20777 -3.25866 5.60884
-8.57443 -2.48939 5.21377
-7.1616 -2.6206 3.42503
-6.8901 -3.87719 2.54204
-8.96916 -4.29013 4.71588
-8.46602 -5.59365 3.60232
-7.61531 -4.98697 2.6182
-8.02746 -3.0352 4.15955
PM 9
-2.17957 4.91904 -1.35737
-5.8975 3.77208 2.39678
-4.68148 5.59787 1.3382
-4.39559 2.95179 0.741335
-4.31074 4.10885 0.515347
-2.8641 5.47745 -0.613861
-3.78643 5.87624 0.379433
-5.21074 5.01598 1.8543
-5.59424 4.57187 2.20705
-2.93313 3.85507 -0.678257
-3.66432 2.913 -0.0443306
-5.11169 2.96808 1.46477
-5.59625 3.25333 1.96348
-2.76035 4.90617 -0.822517
-5.72354 3.92501 2.1654
-4.62873 5.18568 1.17749
-4.564 3.44689 0.749589
PM 10
-7.53453 -3.44597 3.05932
-6.07629 -4.34855 1.44434
-6.93137 -4.84342 2.22709
-6.42874 -3.4065 1.92848
-6.69777 -4.04958 1.94678
-7.35163 -3.91945 2.79285
-7.06529 -4.24518 2.42995
-6.62397 -4.7989 1.92619
-6.35101 -4.69359 1.64338
-7.17172 -3.32234 2.66598
-6.72805 -3.32445 2.25407
-6.19932 -3.65001 1.66476
-6.08201 -3.97753 1.49451
-7.0334 -3.74135 2.44971
-6.28781 -4.30833 1.59164
-6.81242 -4.47797 2.10255
-6.50993 -3.69358 1.89567
PM 11
3.88603 -3.84238 -7.94685
2.16348 -2.95806 -6.38575
3.16885 -2.69811 -6.76247
2.45533 -3.78031 -7.08521
2.71678 -3.20637 -6.99644
3.82232 -3.37071 -7.55
3.50119 -3.00336 -7.15987
2.84131 -2.68723 -6.57573
2.45816 -2.81156 -6.46535
3.28162 -4.06571 -7.72896
2.89471 -3.91086 -7.39484
2.22459 -3.62203 -6.83919
2.16373 -3.21622 -6.59974
3.20644 -3.50018 -7.36689
2.25445 -2.99335 -6.49629
3.06972 -2.8528 -6.84236
2.5501 -3.55257 -7.0175
PM 12
-4.46336 4.82586 -2.23592
-5.96343 4.29211 -0.613238
-5.57767 5.56037 -1.199
-4.98222 3.39522 -1.5114
-5.64832 4.4776 -1.6174
-4.82083 5.29939 -1.96921
-5.24185 5.4964 -1.55474
-5.86776 5.34424 -0.865338
-6.03987 4.8652 -0.633867
-4.42651 4.06148 -2.19966
-4.6804 3.60564 -1.83285
-5.46097 3.47641 -1.09966
-5.75054 3.81067 -0.769091
-4.8125 4.74996 -2.10921
-5.81297 4.40428 -0.933164
-5.62471 5.32023 -1.30739
-5.29352 4.05461 -1.55347
PM 13
-4.10092 -3.78247 -2.75855
-4.667 -5.56563 -2.97684
-4.69571 -4.6522 -2.27058
-3.92866 -4.73342 -3.35406
-4.51102 -4.7823 -2.87023
-4.36704 -4.01545 -2.41595
-4.58789 -4.32069 -2.2293
-4.84599 -5.12918 -2.37029
-4.83892 -5.4471 -2.62977
-4.02955 -4.08208 -3.06996
-3.96897 -4.3908 -3.27308
-4.24035 -5.18374 -3.36436
-4.44167 -5.40003 -3.21518
-4.33247 -4.40592 -2.86547
-4.60512 -5.19092 -2.91189
-4.5787 -4.71369 -2.63558
-4.17414 -4.71003 -3.13403
PM 14
-2.98639 6.70154 1.29275
0.246044 9.8152 -1.81988
-0.598321 7.28825 -1.39801
-1.42193 8.88211 -0.141447
-1.44506 7.77306 -0.887889
-2.1851 6.73744 0.386197
-1.4566 6.96166 -0.404901
-0.326778 8.02145 -1.63923
-0.0489268 8.6043 -1.78892
-2.36124 7.7838 0.727063
-1.86201 8.46222 0.31747
-0.966403 9.45122 -0.553855
-0.423427 9.84495 -1.13762
-2.40084 7.33396 0.493959
-0.179333 9.39681 -1.42283
-0.90515 7.70006 -1.27467
-1.40432 8.48141 -0.511592
PM 15
0.781384 8.6721 -2.37266
-1.46669 6.17209 -0.488303
-0.485011 7.52995 -1.53757
0.273057 6.37298 -2.32752
-0.391963 6.71959 -1.95157
0.248514 8.46922 -2.06927
-0.0804715 7.99686 -1.84375
-0.802453 7.12292 -1.21943
-1.18038 6.79329 -0.761403
0.677367 7.68029 -2.21903
0.564019 7.15133 -2.24038
-0.311733 6.27991 -1.7972
-0.870909 5.99346 -1.13092
0.300022 8.1041 -2.28899
-1.20164 6.42386 -0.878307
-0.362721 7.3298 -1.71314
0.037359 6.49732 -2.15488
PM 16
-3.49534 -3.94343 -0.792046
-2.52488 -4.36148 -2.30841
-3.1491 -4.53287 -1.67067
-2.71423 -3.59257 -1.509
-3.01326 -4.1041 -1.72667
-3.45758 -4.21285 -1.06824
-3.31724 -4.36739 -1.35785
-2.95674 -4.61382 -1.98004
-2.74566 -4.52692 -2.15634
-3.20254 -3.79665 -1.06221
-2.98164 -3.68197 -1.26497
-2.58394 -3.80722 -1.86125
-2.51481 -4.0681 -2.1542
-3.325 -4.02414 -1.13417
-2.74524 -4.29214 -2.09457
-3.09918 -4.39671 -1.70611
-2.85511 -3.83622 -1.57703
PM 17
1.89703 -0.559139 -1.83253
2.12152 3.08148 -2.88021
2.36279 0.715627 -3.00946
1.56449 1.31039 -1.57997
1.72041 1.49772 -2.3596
2.25101 -0.426436 -2.4545
2.33188 0.109859 -2.77236
2.35098 1.67947 -3.25379
2.30485 2.30981 -3.21334
1.6834 0.0885429 -1.53917
1.59713 0.703225 -1.4591
1.51557 2.1518 -1.83512
1.76415 2.67809 -2.25807
1.88889 0.0204853 -2.1153
2.03743 2.62489 -2.82024
2.13158 0.845174 -2.75531
1.67289 1.24864 -1.94226
PM 18
1.18655 -2.27949 0.00962496
1.69761 1.31126 0.12407
1.92659 -0.549596 -0.64492
0.949097 -0.571064 0.613881
1.2912 -0.555546 -0.0886593
1.57252 -1.79212 -0.40596
1.76505 -1.28452 -0.544151
1.83306 0.132363 -0.418012
1.87283 0.794675 -0.250365
1.01179 -1.83821 0.459033
0.895926 -1.15003 0.633843
1.10719 0.198467 0.534449
1.41152 0.748225 0.367164
1.26537 -1.76983 -0.0708637
1.60793 0.876882 0.0648549
1.75307 -0.587047 -0.488872
1.13306 -0.592426 0.380912
PM 19
0.854165 0.0654489 2.19677
0.677397 1.11939 2.23752
0.983297 0.679386 2.04385
0.527783 0.547547 2.48743
0.665425 0.636581 2.2005
0.946183 0.262807 2.0892
0.994064 0.48295 2.04291
0.878254 0.906526 2.06594
0.76585 1.0514 2.11301
0.709293 0.178256 2.32072
0.601458 0.33687 2.43297
0.486388 0.792264 2.50287
0.546163 0.987005 2.38903
0.788649 0.302201 2.17903
0.668643 0.929214 2.21711
0.827452 0.668526 2.10959
0.594818 0.584069 2.39243
PM 20
-2.12605 4.38491 2.16604
0.852957 4.27973 0.910633
-0.462369 3.2553 1.13494
-0.389206 5.18766 1.22351
-0.491949 4.33996 0.862368
-1.92203 3.66414 1.88786
-1.3084 3.26966 1.55175
0.1373 3.279 0.795074
0.665879 3.67043 0.659435
-1.62214 4.86032 1.90736
-0.971605 4.97977 1.48802
0.306809 5.31129 0.932823
0.606163 4.8557 0.861185
-1.60314 4.27741 1.5815
0.290971 4.2605 0.796905
-0.460242 3.4801 1.06209
-0.397438 5.0635 1.14435
PM 21
4.57613 1.07024 -0.133543
4.02437 -1.47452 0.310188
3.23311 -0.67353 0.912021
4.86341 -0.780668 -0.0475626
3.93188 -0.535964 0.150621
4.04008 0.585266 0.389666
3.59997 0.00850219 0.705804
3.41046 -1.11872 0.752791
3.71053 -1.33806 0.53267
4.89607 0.523575 -0.25799
4.98906 -0.18605 -0.291012
4.69275 -1.27691 -0.128023
4.33477 -1.47609 0.0868672
4.40058 0.400569 -0.141912
3.93048 -1.20413 0.16616
3.37398 -0.69788 0.744701
4.44277 -0.77227 0.0425115
PM 22
0.7896 4.69289 2.39707
3.91338 -3.62754 1.38298
1.29548 -0.814545 2.84477
3.93074 -0.0126652 0.88004
2.46817 -0.307848 1.45654
0.920849 2.88191 2.55017
1.2739 0.969074 2.69278
1.9568 -2.53427 2.51693
2.80543 -3.35659 2.07359
2.31593 3.37919 1.33373
3.24956 1.81526 0.903799
4.55753 -1.32389 0.559836
4.57302 -2.59262 0.821676
1.2716 3.27876 1.91515
3.36062 -2.61441 1.42853
1.72767 -0.558278 2.43969
3.43871 -0.12037 1.2265
PM 23
5.63105 2.5007 -1.99569
-1.75352 2.03057 4.12059
0.426446 5.51298 2.0354
0.534427 1.00002 2.0839
2.39713 3.23749 -0.0222721
4.33818 4.43354 -1.22803
2.563 5.02386 0.168506
-0.109813 4.17296 2.72604
-1.07602 3.33319 3.6329
4.70691 1.21686 -1.17617
2.85814 1.13557 0.264688
-0.344869 0.950971 2.82702
-1.33588 0.955171 3.63786
3.44711 2.66652 -0.694168
-1.14422 2.12262 3.38698
0.60177 4.1646 1.92875
0.575757 1.8571 1.95881
PM 24
1.49911 3.52346 1.79586
2.18335 -1.14458 -1.02505
1.07443 0.729088 1.83457
3.15534 1.95986 -0.433945
2.22671 1.54541 0.0459728
0.822599 2.58459 2.31253
0.765971 1.45698 2.36453
1.17941 -0.125463 1.07711
1.39051 -0.907427 0.0789716
2.10981 3.40877 1.01533
2.68194 2.71315 0.240468
3.58107 0.959396 -1.087
3.23017 0.00820768 -1.31
1.67589 2.44923 1.07603
1.99608 -0.506413 -0.664976
1.61201 1.12118 1.09037
2.72038 1.74894 -0.190314
PM 25
-0.183961 4.22923 3.77748
-2.89945 1.3057 7.51533
-2.00975 4.06835 6.58755
-0.883145 1.70031 4.75825
-1.67247 2.8684 5.53713
-0.719253 4.87318 4.37578
-1.49592 4.95942 5.43857
-2.48634 3.12432 7.10977
-2.78085 2.34912 7.54227
-0.112297 3.25037 3.93139
-0.423393 2.4453 4.2859
-1.67471 0.961808 5.55664
-2.46413 0.545613 6.51805
-1.06785 3.49632 4.73543
-2.64655 1.57843 7.06164
-1.95316 3.64498 6.25092
-1.12201 1.97897 5.04491
PM 26
0.680314 0.95868 1.86649
0.396199 3.7397 1.87969
1.105 2.6023 1.17573
-0.262296 2.51547 2.81161
0.322013 2.44875 1.89019
1.00253 1.29715 1.49928
1.26967 1.78537 1.20358
0.850611 3.16687 1.32491
0.623504 3.55004 1.58734
0.256538 1.36715 2.22877
0.0226827 1.79999 2.50911
-0.0706735 3.03797 2.49119
0.0854378 3.47767 2.29493
0.699124 1.69937 1.75497
0.350477 3.22282 1.95277
0.814811 2.53573 1.48371
0.262899 2.33008 2.21335
PM 27
2.5023 -1.61733 1.47612
1.45059 3.97197 3.37019
3.21186 1.41334 2.09001
-0.0595078 0.378807 3.63532
1.82745 1.22943 2.47409
3.08851 -0.570229 1.51147
3.28483 0.432491 1.75677
2.88148 2.45461 2.40634
2.37735 3.29728 2.89274
1.27772 -1.27004 2.29785
0.469354 -0.636007 3.01651
0.206956 1.92586 3.70756
0.804205 3.13771 3.61092
2.42062 -0.748459 1.76232
1.72876 2.84122 2.94789
2.62716 1.30187 2.22129
0.663981 0.788512 3.15473
PM 28
0.685816 6.06364 0.515818
-1.8235 2.30573 1.26168
-1.35078 5.02288 1.82866
0.484276 3.4027 -0.0826883
-0.556877 4.34852 0.833905
-0.056386 5.89959 1.00773
-0.697368 5.59893 1.45463
-1.79067 4.05833 1.86367
-1.98077 3.2163 1.75738
0.698267 5.29531 0.13747
0.678373 4.36288 -0.0958567
-0.232589 2.52636 0.143773
-1.03598 2.09563 0.520995
0.0220242 5.27319 0.683817
-1.4816 2.6988 1.10708
-1.04264 4.77085 1.46127
0.0636983 3.7614 0.309649
PM 29
3.224 1.79262 -1.09324
2.68758 4.04796 0.535995
3.95319 3.54258 -0.639736
1.87328 2.28528 0.0898251
2.76165 3.01454 -0.362362
3.76162 2.44812 -1.05129
4.00289 2.98663 -0.936478
3.62934 3.98453 -0.213814
3.29459 4.19017 0.191411
2.62766 1.77847 -0.747823
2.14041 2.03104 -0.273143
2.08214 2.92562 0.461228
2.3079 3.51632 0.552025
2.87723 2.50816 -0.703115
2.7149 3.65344 0.150003
3.67074 3.4489 -0.563457
2.06476 2.49102 -0.0509794
PM 30
-2.14022 1.97487 3.45471
-0.470258 6.40602 1.96135
-0.00747454 3.35165 2.39548
-2.60723 4.79049 3.54641
-1.41039 4.13111 2.82752
-1.29772 2.15751 2.99246
-0.414619 2.80578 2.57064
0.0068354 4.11609 2.25707
-0.0130494 5.12906 2.0634
-2.40926 2.94979 3.58222
-2.46739 3.96528 3.55243
-2.00717 5.62209 3.03348
-1.26443 6.21872 2.45718
-1.60589 3.33329 3.03176
-0.676373 5.75224 2.24267
-0.46724 3.56537 2.46791
-2.06096 4.56162 3.2127
PM 31
-0.228232 2.54443 2.47246
1.78675 1.68433 1.5722
0.327362 1.27045 2.207
1.20297 3.0673 1.79144
0.537699 2.15491 2.02014
-0.247695 2.02477 2.47708
0.0405536 1.49979 2.3852
0.85061 0.907939 1.85126
1.42692 1.18704 1.61702
0.112861 3.0873 2.32664
0.692791 3.29147 2.05758
1.59963 2.72773 1.61149
1.77582 2.21353 1.5697
0.0499611 2.35488 2.32597
1.25181 1.85827 1.77481
0.436355 1.50489 2.08219
1.052 2.75823 1.84425
PM 32
3.34284 1.73096 0.494345
0.749143 -1.54796 1.86333
0.893721 1.68905 1.69767
3.05383 -1.39498 0.575392
2.10363 -0.329234 0.8461
2.55249 1.80515 0.866591
1.73306 1.80723 1.29085
0.544304 0.677 1.80033
0.648534 -0.30603 2.0352
3.50761 0.761634 0.329056
3.38461 -0.335214 0.326738
2.3522 -1.6659 0.904439
1.61635 -1.80698 1.38955
2.54008 0.863745 0.775726
1.19086 -0.918438 1.65729
1.22175 1.10063 1.42606
2.51883 -0.819789 0.729896
PM 33
4.76351 3.32826 -0.831636
4.15338 1.06927 -0.156295
4.14769 2.45031 -0.29653
5.06935 1.85029 -0.874947
4.58271 2.12997 -0.600236
4.41419 3.25213 -0.599339
4.22712 2.93463 -0.415223
4.03206 1.90873 -0.159231
3.96573 1.47448 -0.142118
4.9989 2.93641 -0.948504
5.11341 2.40284 -0.985016
4.82242 1.46792 -0.660235
4.5486 1.14889 -0.44084
4.63018 2.80163 -0.725083
4.25688 1.30511 -0.301583
4.35022 2.29851 -0.436522
4.8434 1.96815 -0.744649
PM 34
-0.446996 0.877095 2.81118
0.375362 -2.8758 2.86818
-0.798618 -1.77072 3.42051
0.703462 -1.11874 2.33609
-0.209945 -1.38099 2.83376
-0.903089 0.18439 3.16382
-0.859067 -0.70348 3.27662
-0.525008 -2.4638 3.33447
-0.144424 -2.77736 3.1513
0.404051 0.660368 2.28135
0.606406 -0.150322 2.2317
0.765897 -1.80421 2.4293
0.645589 -2.35231 2.61589
-0.323112 -0.14178 2.70817
0.0819039 -2.24011 2.86928
-0.51932 -1.63753 3.07071
0.376245 -1.2775 2.56591
PM 35
0.429469 9.12719 1.72372
0.813936 2.30518 1.61947
-2.79439 5.6261 4.17881
2.87129 4.85474 0.248747
0.397717 5.17866 1.62625
-0.402229 8.41476 2.44069
-1.55351 7.00734 3.29313
-1.76919 4.38859 3.41436
-0.651986 3.26606 2.5074
1.92977 8.28341 0.751873
2.43201 6.48989 0.507245
2.44813 3.57526 0.403578
1.5564 2.48629 1.07602
0.554354 7.41338 1.93085
0.6632 3.19951 1.71961
-1.77748 5.50493 3.33064
2.11491 4.93813 0.654894
PM 36
-3.92135 -0.592993 4.61319
1.54587 -0.645576 0.415409
-0.496004 -2.24069 1.77782
-0.123813 1.07934 2.08785
-0.957064 -0.544513 2.10496
-3.00097 -1.54617 3.64267
-1.87147 -1.9654 2.84336
0.499956 -2.09027 0.82093
1.15172 -1.68404 0.446054
-2.86963 0.774582 4.01171
-1.49156 0.893856 2.94506
0.906096 0.781317 1.46147
1.53246 0.41682 0.733556
-2.80838 -0.640266 3.5737
0.784256 -0.680577 0.86457
-0.528996 -1.64116 1.86357
-0.435752 0.350528 1.97329
PM 37
-0.163283 4.06594 4.74102
3.44647 4.49418 2.26913
1.42642 2.38383 3.56481
1.53435 6.25084 3.23686
1.80855 4.05538 3.10464
0.176785 3.08003 4.476
0.737256 2.42554 4.04077
2.27024 2.68782 2.86146
2.86678 3.48754 2.57185
-0.0121646 5.30065 4.59798
0.674462 6.17458 3.98402
2.36417 6.00645 2.67165
2.91626 5.28918 2.62217
0.544152 4.22265 4.14747
2.63029 4.3635 2.71977
1.40965 3.27804 3.39586
1.41102 5.27441 3.34755
PM 38
-1.04365 0.595583 5.05215
4.71866 -0.227556 0.207855
1.48486 -1.02104 2.36639
2.31134 1.31135 3.0135
1.66328 0.631733 2.39534
-0.670411 -0.413778 4.27756
0.301361 -0.644028 3.44345
2.56193 -0.895447 1.53187
3.69793 -0.738211 0.739471
-0.260057 1.83442 4.67261
0.752827 1.92919 3.89956
3.26757 0.921518 1.89902
4.31601 0.557032 0.986354
-0.859075 0.843679 4.32244
3.54487 -0.117354 0.900123
1.52429 -0.241954 2.45911
2.10511 0.953038 2.80995
PM 39
3.40003 3.12859 1.35922
-1.58351 4.64256 4.56937
0.743848 5.3884 3.11473
0.0999438 3.09367 3.29446
0.176389 4.55696 3.09109
2.49808 4.3457 2.08
1.64005 4.89546 2.66869
-0.291157 5.59138 3.71774
-0.968933 5.33443 4.22983
2.30394 2.57499 1.93712
1.21157 2.67222 2.62159
-0.685705 3.44039 3.78019
-1.08276 3.86727 4.22374
2.15194 3.67768 1.97684
-0.982985 4.70988 3.84672
0.415474 5.03584 3.12396
0.0804553 3.54377 3.27454
HYENA 1
4.54725 1.75654 -7.73651
4.66073 5.15536 -7.1047
5.00601 4.84928 -7.68888
3.62395 3.52734 -5.80539
3.98837 3.86369 -6.8696
4.8719 2.8569 -7.93427
4.90795 3.76477 -7.7377
4.90231 4.99383 -7.51586
4.78321 5.05669 -7.3105
4.10113 2.29542 -6.91594
3.85981 2.82611 -6.3063
3.80597 4.31976 -5.9742
4.28162 4.74355 -6.51887
4.37686 2.3115 -7.40876
4.3315 4.78379 -6.84112
4.64079 3.75081 -7.50713
3.74096 3.63517 -6.19023
HYENA 2
-1.5193 -3.9751 0.826827
0.00221348 -3.9429 -1.17819
-0.772982 -4.6574 -0.261596
-0.791194 -2.39354 0.0151505
-0.890329 -3.67122 -0.28931
-1.35533 -4.35784 0.553331
-1.09993 -4.55271 0.164017
-0.479152 -4.49117 -0.688864
-0.217292 -4.29587 -1.01979
-1.31526 -3.36284 0.660372
-1.14411 -2.85095 0.439516
-0.374706 -2.6361 -0.573431
-0.146815 -3.20386 -0.938081
-1.39634 -3.92874 0.382326
-0.407015 -3.7246 -0.765315
-0.844384 -4.3778 -0.319607
-0.826897 -2.75176 -0.141484
HYENA 3
1.26258 7.8901 -4.65635
2.31954 5.57446 -5.81996
1.18243 6.24463 -4.58869
2.4542 7.57201 -5.74319
1.55776 6.51421 -5.33254
1.18102 7.37911 -4.56775
1.15244 6.7823 -4.55483
1.45349 5.61698 -4.9588
1.86681 5.4157 -5.39216
1.70403 7.95468 -5.07941
2.06439 7.77543 -5.40469
2.59465 6.92571 -5.90184
2.49227 6.22069 -5.9233
1.47434 7.08063 -5.07038
2.16527 5.74844 -5.72546
1.40648 6.33417 -4.94294
2.15225 6.95832 -5.65072
HYENA 4
-3.58733 -2.28813 1.60564
-5.57091 -3.84307 3.36758
-4.83702 -1.74568 2.73056
-3.76977 -4.20341 1.872
-4.62005 -3.05201 2.17678
-3.94625 -1.75108 1.95076
-4.41137 -1.60333 2.3507
-5.34642 -2.35904 3.11928
-5.51432 -3.06136 3.34529
-3.484 -2.98294 1.46426
-3.57595 -3.66384 1.61546
-4.40216 -4.33174 2.43758
-4.96314 -4.19326 2.90932
-4.06619 -2.54019 1.89183
-5.32018 -3.6481 2.97226
-4.93605 -2.37582 2.53001
-4.00963 -3.82342 1.93221
HYENA 5
0.242548 3.26943 2.45725
1.03722 0.601064 1.21561
0.0475469 1.65709 2.41311
1.31799 2.62289 1.24823
0.495697 1.85199 1.43385
0.00823069 2.76416 2.63859
-0.0671659 2.20558 2.6179
0.363848 1.2238 2.01253
0.59439 0.726264 1.67819
0.753831 3.42809 1.98053
1.11608 3.16786 1.60619
1.47597 1.93265 1.00677
1.40967 1.2116 0.998049
0.510043 2.08475 1.62824
0.943953 0.847775 1.29976
0.448048 1.27525 1.80937
1.0828 1.6356 1.20805
HYENA 6
1.85086 3.80774 0.832956
1.83774 1.55565 0.598917
1.37234 2.63187 1.19429
2.60576 2.53581 -0.0553017
1.63185 2.52409 0.387718
1.67442 3.41371 0.988787
1.58341 3.05301 1.14697
1.42651 2.18476 1.0678
1.64433 1.85129 0.855705
2.18559 3.52656 0.416579
2.3609 3.04369 0.204717
2.50431 1.97033 0.0296631
2.16221 1.73493 0.281597
1.8074 3.30234 0.626691
1.83671 1.77913 0.525948
1.60519 2.48726 0.824066
2.24379 2.62059 0.0611458
HYENA 7
0.0648975 -7.32766 0.265865
0.645391 -10.8228 0.369529
-0.28958 -9.42574 1.07592
0.907614 -8.96889 -0.21234
0.251388 -9.23003 0.261242
-0.187206 -7.96313 0.729619
-0.300492 -8.69954 0.915006
-0.00803614 -9.88865 0.868086
0.376348 -10.2232 0.56409
0.52158 -7.75077 -0.0919447
0.747622 -8.37528 -0.207587
1.03613 -9.6441 -0.180017
0.856547 -10.1764 0.0831075
0.181851 -8.3712 0.227689
0.559323 -10.1557 0.333317
-0.143841 -9.31199 0.756581
0.62556 -9.11564 -0.0349855
HYENA 8
-2.06755 -1.28216 3.08629
-2.7639 0.724899 3.64642
-2.13727 -0.0452496 2.865
-2.81981 -0.82587 4.15928
-3.00067 -0.330423 3.56566
-2.04134 -0.892957 2.88332
-2.07456 -0.490948 2.82956
-2.33756 0.374433 3.04521
-2.56715 0.679778 3.29227
-2.34442 -1.27047 3.51402
-2.60745 -1.08408 3.82713
-2.93989 -0.219209 4.14347
-2.95177 0.376223 3.99808
-2.36842 -0.966727 3.137
-2.86798 0.37928 3.52101
-2.29263 -0.143802 2.99037
-2.95891 -0.55183 3.76183
HYENA 9
0.363232 -0.715814 -0.747115
-0.970015 1.80534 0.590949
0.381762 1.12306 -1.15337
-0.408597 -0.118365 0.539925
-0.422547 0.467144 -0.413685
0.408532 -0.112003 -1.12563
0.432061 0.509483 -1.19774
0.0081954 1.57761 -0.590097
-0.421535 1.67236 0.0125608
0.0839419 -0.715842 -0.28786
-0.201404 -0.507796 0.192663
-0.753586 0.515269 0.739425
-0.878456 1.19874 0.739571
0.207947 -0.523146 -0.767201
-0.589242 1.0264 0.0833163
0.0514941 1.08657 -0.998999
-0.398685 0.0633863 0.472806
HYENA 10
-1.31205 -3.04849 -0.518808
-1.15002 -0.726737 -0.0927734
-0.611687 -1.67282 -0.865849
-1.78074 -1.54588 0.337646
-1.31904 -1.6655 -0.30116
-1.01942 -2.61849 -0.682146
-0.779358 -2.22139 -0.854944
-0.672856 -1.18456 -0.703025
-0.881229 -0.905561 -0.412192
-1.60922 -2.69107 -0.115506
-1.70938 -2.13949 0.160906
-1.62535 -1.15713 0.234275
-1.43296 -0.917918 0.0839458
-1.29913 -2.60371 -0.481527
-1.18941 -1.00197 -0.138896
-0.835238 -1.60456 -0.650571
-1.72383 -1.61692 0.223443
HYENA 11
1.02174 -8.79951 -2.80264
-1.53727 -9.77805 -0.294851
-1.06396 -8.28685 -0.355103
-0.160573 -10.544 -2.10852
-0.571818 -9.26959 -1.54316
0.47606 -8.16201 -2.00673
-0.286563 -8.13833 -1.24382
-1.35159 -8.75704 -0.148407
-1.54602 -9.23798 -0.0566845
0.710005 -9.54405 -2.70443
0.30274 -10.0675 -2.43284
-0.79013 -10.6163 -1.41995
-1.23398 -10.2982 -0.8023
0.36149 -9.03731 -2.26113
-1.3596 -9.60919 -0.593613
-0.433083 -8.83838 -1.47508
-0.338752 -10.2663 -1.96121
HYENA 12
-5.00976 -7.03209 3.87447
-3.55362 -4.90446 2.65864
-3.95566 -6.79587 2.82945
-4.55138 -5.25501 3.66756
-4.23345 -5.89006 3.07968
-4.66224 -7.02318 3.54904
-4.3349 -6.97908 3.21958
-3.60401 -6.24213 2.57944
-3.47325 -5.57833 2.52592
-4.99963 -6.34322 3.96876
-4.81952 -5.78206 3.88497
-4.21374 -4.95742 3.34579
-3.85056 -4.79636 2.98538
-4.68481 -6.48589 3.53304
-3.63715 -5.06216 2.72091
-4.01554 -6.37458 3.01426
-4.50309 -5.3405 3.54203
HYENA 13
-0.251204 -7.02943 -2.15263
-0.692195 -8.55579 -1.73328
-0.798302 -7.65138 -1.45987
-0.271921 -8.06282 -2.32498
-0.599823 -7.89539 -1.94742
-0.479125 -7.15124 -1.87599
-0.684369 -7.31403 -1.60912
-0.746888 -7.97328 -1.55548
-0.720875 -8.26807 -1.62655
-0.163496 -7.37215 -2.36788
-0.142493 -7.74352 -2.44619
-0.38908 -8.33184 -2.15754
-0.536537 -8.48037 -1.96171
-0.345576 -7.3228 -2.10074
-0.630599 -8.33047 -1.82722
-0.647871 -7.74774 -1.78223
-0.337153 -8.00518 -2.2349
HYENA 14
3.8214 -5.4275 -4.43831
3.63116 -3.51249 -3.87547
3.9245 -4.21665 -4.44048
3.43337 -4.61135 -3.749
3.62585 -4.32222 -4.18839
3.88189 -5.06317 -4.48246
3.90662 -4.6474 -4.45889
3.85872 -3.92511 -4.25668
3.77101 -3.69716 -4.11044
3.67553 -5.24562 -4.15838
3.56933 -4.91965 -3.95966
3.42206 -4.17052 -3.56995
3.43371 -3.74418 -3.6129
3.7697 -5.09959 -4.35926
3.59136 -3.68458 -3.88141
3.88392 -4.25745 -4.35439
3.44705 -4.4886 -3.79612
HYENA 15
0.831554 3.26751 0.0137243
-0.185354 2.93551 0.865024
0.180581 3.42037 0.599993
0.270556 2.78855 0.45704
0.216306 3.14341 0.455976
0.60608 3.38835 0.217938
0.433008 3.44624 0.405535
0.0293512 3.30472 0.722322
-0.10131 3.13721 0.833157
0.679869 2.97553 0.0774698
0.465886 2.78577 0.269092
0.0973482 2.81752 0.596452
-0.051424 2.86303 0.728536
0.573073 3.20532 0.185414
-0.0297308 3.02564 0.738497
0.253711 3.35205 0.498941
0.280943 2.93257 0.428156
HYENA 16
0.831554 3.26751 0.0137243
-0.185354 2.93551 0.865024
0.180581 3.42037 0.599993
0.270556 2.78855 0.45704
0.216306 3.14341 0.455976
0.60608 3.38835 0.217938
0.433008 3.44624 0.405535
0.0293512 3.30472 0.722322
-0.10131 3.13721 0.833157
0.679869 2.97553 0.0774698
0.465886 2.78577 0.269092
0.0973482 2.81752 0.596452
-0.051424 2.86303 0.728536
0.573073 3.20532 0.185414
-0.0297308 3.02564 0.738497
0.253711 3.35205 0.498941
0.280943 2.93257 0.428156
HYENA 17
-1.5151 -9.92354 -0.720251
-1.61677 -8.03641 -0.457739
-1.37946 -9.00051 -0.931016
-1.92247 -9.09546 -0.0518649
-1.56911 -8.98859 -0.577263
-1.43075 -9.59564 -0.858399
-1.40196 -9.29991 -0.913466
-1.42142 -8.55838 -0.872506
-1.53334 -8.28687 -0.67134
-1.71379 -9.85409 -0.332518
-1.87575 -9.52993 -0.10833
-1.91888 -8.64811 -0.00846767
-1.80446 -8.21741 -0.144988
-1.55479 -9.729 -0.620994
-1.59811 -8.18227 -0.421855
-1.52043 -8.97329 -0.737169
-1.79913 -9.09203 -0.156387
HYENA 18
-3.51309 8.82055 4.33564
-4.77365 8.49661 5.52396
-4.08274 9.48632 4.90147
-4.0465 8.16467 4.79433
-4.22622 8.80059 4.82944
-3.66808 9.15453 4.47795
-3.85991 9.32162 4.65981
-4.405 9.24231 5.1852
-4.63172 8.93192 5.43407
-3.5774 8.40148 4.38535
-3.80554 8.20137 4.57781
-4.27288 8.11159 5.04825
-4.58243 8.27073 5.27819
-3.89807 8.76448 4.59932
-4.59832 8.64503 5.29027
-4.14558 9.31342 4.86268
-4.31919 8.30558 4.96633
HYENA 19
2.25861 10.226 -2.18494
1.24999 12.0974 -0.652909
2.13554 11.9572 -1.85272
1.50478 10.3266 -1.07813
1.70448 11.1681 -1.47969
2.30996 10.8256 -2.23992
2.25824 11.3488 -2.09308
1.84396 12.1261 -1.47702
1.54553 12.1786 -1.04624
2.0325 10.0096 -1.79142
1.76017 10.0486 -1.4218
1.28273 10.9106 -0.770379
1.17482 11.5486 -0.638628
2.07924 10.509 -2.05767
1.32435 11.9045 -0.882549
2.04419 11.7508 -1.80588
1.53045 10.5673 -1.26578
HYENA 20
-0.20235 6.27695 0.664223
-1.42181 8.12226 2.28965
-0.329788 8.01085 0.967494
-1.21504 5.44662 1.86207
-0.911677 7.27011 1.31514
-0.0827765 6.87242 0.539612
-0.110141 7.47959 0.664443
-0.654103 8.33426 1.30556
-1.03451 8.41909 1.86844
-0.50986 5.86235 1.02573
-0.851946 5.6321 1.36659
-1.20482 6.27716 1.97345
-1.41241 7.14212 2.14921
-0.54132 6.6353 0.885816
-1.30963 7.97181 2.10647
-0.477829 7.91227 1.03838
-1.07902 6.52322 1.66763
HYENA 21
5.59307 -8.20446 -11.5044
5.00753 -10.3173 -10.0921
5.08809 -8.764 -10.2952
5.48984 -9.79662 -11.1971
5.16613 -9.29986 -10.7661
5.38144 -8.21162 -11.0001
5.22566 -8.39402 -10.5776
4.98409 -9.35067 -10.0926
4.99358 -9.83352 -10.0392
5.56432 -8.72634 -11.5943
5.56542 -9.34597 -11.4482
5.39176 -10.1513 -10.8751
5.18685 -10.4334 -10.4922
5.39759 -8.48118 -11.3401
5.05993 -10.1987 -10.2811
5.06226 -8.94748 -10.3739
5.40548 -9.66041 -11.1321
JAGUAR 1
-0.431347 4.55267 4.03146
0.863346 7.59007 3.62136
0.815719 6.06351 3.12441
-0.570874 6.3819 4.90287
-0.0449905 6.75442 3.88643
0.0939379 4.85552 3.55375
0.481005 5.46967 3.33852
0.89858 6.56809 3.16652
0.909772 7.16024 3.33159
-0.573811 5.0708 4.47246
-0.394167 5.7283 4.45298
-0.077837 7.00183 4.66287
0.374846 7.35002 4.19559
-0.327988 5.12345 3.90176
0.697013 7.34726 3.64167
0.479314 6.14091 3.44447
-0.501079 6.51823 4.72539
JAGUAR 2
-3.05325 -3.18961 -0.639707
-0.977693 -4.35633 -2.7352
-2.27853 -4.6999 -1.83664
-1.41723 -2.73622 -1.80117
-2.10063 -3.75919 -2.3479
-2.87296 -3.79895 -1.07778
-2.6161 -4.26678 -1.47942
-1.82973 -4.82564 -2.20728
-1.39878 -4.64895 -2.52163
-2.51071 -2.72083 -0.869358
-1.94177 -2.53829 -1.21948
-1.04999 -3.03893 -2.23934
-0.818053 -3.66372 -2.62697
-2.78737 -3.34191 -1.21865
-1.36 -3.98974 -2.57432
-2.27393 -4.33933 -1.9366
-1.61485 -2.98696 -1.94976
JAGUAR 3
0.220457 2.13594 1.25505
-1.17151 3.55024 1.99172
0.0351872 3.51738 1.42146
-1.01267 2.63412 2.09695
-1.06823 3.43635 1.87547
0.349627 2.61859 1.23187
0.250039 3.05752 1.31876
-0.406571 3.67914 1.61083
-0.812705 3.71532 1.78929
-0.230035 2.04484 1.52339
-0.656073 2.25749 1.82429
-1.1593 2.96236 2.16851
-1.19689 3.27032 2.11901
-0.676796 3.11166 1.7267
-1.12959 3.52234 1.91459
-0.654183 3.54165 1.70603
-1.0511 2.86782 2.0534
JAGUAR 4
-4.45915 8.71985 5.92395
-3.38185 7.47903 5.01367
-3.96134 7.32483 5.62732
-3.13001 8.7633 4.70679
-3.86353 7.72808 5.33225
-4.39338 8.21775 5.93591
-4.25891 7.82003 5.83168
-3.74135 7.24345 5.38971
-3.56026 7.34279 5.21238
-4.04818 8.61313 5.55139
-3.6121 8.58203 5.19084
-3.00218 8.28172 4.61769
-3.10367 7.82264 4.7358
-4.13025 8.22172 5.59919
-3.50501 7.57777 5.11462
-3.93441 7.43038 5.49215
-3.58045 8.00151 5.06773
JAGUAR 5
-7.89946 4.66615 4.69552
-10.4124 6.30406 5.79514
-9.00384 6.17478 5.12924
-9.92111 4.25471 5.60531
-9.54159 4.97322 5.25933
-8.20315 5.30537 4.84019
-8.61395 5.71703 4.97473
-9.43466 6.48124 5.3535
-9.92974 6.56606 5.60015
-8.52182 4.36408 5.00615
-9.21572 4.23594 5.32594
-10.373 4.94491 5.86022
-10.5164 5.59166 5.92757
-8.44334 4.78166 4.86601
-10.1844 6.01153 5.54662
-9.1644 5.93428 5.13636
-9.67282 4.54232 5.44698
JAGUAR 6
-1.25466 -1.06362 -0.53978
0.436827 -3.82143 -2.52678
-0.715261 -3.9593 -1.27375
0.561656 -2.23035 -2.75735
-0.380923 -3.17893 -1.91596
-1.15232 -2.09334 -0.491345
-0.93103 -3.10745 -0.821655
-0.344388 -4.27488 -1.71963
0.184787 -4.1878 -2.16946
-0.604126 -1.4267 -1.25992
-0.048605 -1.81281 -2.02998
0.680533 -2.81127 -2.81762
0.689315 -3.31567 -2.73124
-0.72668 -2.53611 -1.39506
0.00214767 -3.74181 -2.12921
-0.664502 -3.82274 -1.21729
-0.0578909 -2.81815 -2.17667
JAGUAR 7
-1.45861 -3.41947 0.0737906
0.0503864 -5.91853 -1.89671
-0.741461 -5.6899 -0.434479
-0.317094 -4.23102 -1.74848
-0.545119 -5.20206 -1.43789
-1.62141 -4.47424 0.224746
-1.14544 -5.19381 -0.0319929
-0.486101 -5.93567 -0.860642
-0.197279 -6.01179 -1.35802
-1.01291 -3.05112 -0.645563
-0.698101 -3.75149 -1.34004
0.12662 -4.74862 -2.13567
0.245348 -5.29377 -2.23224
-1.31826 -4.22425 -0.256442
-0.109985 -5.72625 -1.87805
-0.786116 -5.55959 -0.576599
-0.459887 -4.52154 -1.59315
JAGUAR 8
-3.06876 -4.37551 1.72624
-0.923526 -7.84853 -0.0523653
-2.25397 -6.78839 1.35612
-0.777842 -5.65759 -0.392214
-1.46025 -6.89502 0.309822
-2.96662 -5.33496 1.78204
-2.51019 -6.02888 1.5188
-1.79832 -7.28598 0.877612
-1.37334 -7.62793 0.325762
-2.22563 -4.39923 0.98024
-1.42901 -4.94927 0.233362
-0.72779 -6.39921 -0.426619
-0.760363 -7.17922 -0.265457
-2.43915 -5.2974 1.25114
-1.02745 -7.57183 -0.0186481
-2.06793 -6.86758 1.02043
-0.968939 -5.76984 -0.160933
JAGUAR 9
-7.98633 11.4945 2.56888
-8.19783 12.0845 2.58885
-7.92912 11.9321 2.49063
-8.21725 11.8134 2.62987
-8.1099 11.8712 2.56378
-7.96661 11.656 2.53374
-7.92547 11.7874 2.50356
-8.00997 12.0241 2.50587
-8.08539 12.0881 2.53767
-8.07341 11.618 2.59353
-8.13865 11.7301 2.6165
-8.28569 11.918 2.63866
-8.26458 12.0344 2.61935
-8.03537 11.6875 2.55394
-8.16645 12.0324 2.57715
-7.9605 11.9181 2.52266
-8.2255 11.8919 2.62535
JAGUAR 10
-0.0160923 1.78346 0.662271
-1.35995 0.411978 2.65059
-0.87811 1.63249 1.76821
-0.558026 0.481452 1.44855
-0.785398 1.01642 1.63806
-0.300794 1.96777 1.00962
-0.631388 1.87978 1.40359
-1.08555 1.2799 2.12225
-1.29275 0.923178 2.45066
-0.0606022 1.24192 0.755787
-0.240719 0.870039 1.12275
-0.851458 0.296216 1.89391
-1.11607 0.288882 2.27012
-0.306037 1.55184 0.983631
-1.21883 0.57739 2.37806
-0.88394 1.47942 1.75391
-0.604567 0.648164 1.49252
JAGUAR 11
-2.90294 -9.83912 0.379884
-1.87613 -9.53974 -0.0198665
-2.3616 -10.0297 0.118046
-2.48481 -9.28028 0.311337
-2.42675 -9.66159 0.097518
-2.77274 -10.0057 0.321544
-2.57604 -10.0578 0.215165
-2.15109 -9.94081 0.0284586
-1.97483 -9.75247 0.0103545
-2.85 -9.62267 0.400275
-2.73381 -9.41284 0.390219
-2.25988 -9.28489 0.204795
-2.04794 -9.36189 0.0964975
-2.7801 -9.79702 0.282919
-2.02249 -9.57757 0.0291123
-2.38507 -9.93065 0.105284
-2.46756 -9.37192 0.252058
JAGUAR 12
-0.63277 2.02691 1.86503
0.789963 1.56554 0.205603
-0.100543 1.20527 1.07555
0.264252 2.71873 1.04392
-0.0161381 1.94799 0.882523
-0.517822 1.64518 1.67149
-0.315209 1.38394 1.44081
0.189392 1.2474 0.739249
0.498861 1.35855 0.418036
-0.399401 2.44768 1.66719
-0.0323453 2.61537 1.33399
0.61861 2.4942 0.622215
0.79705 2.1117 0.34891
-0.422287 2.03573 1.47066
0.582447 1.73081 0.407799
-0.0521197 1.44256 0.962986
0.211071 2.48109 0.987512
JAGUAR 13
-3.64003 -10.5455 1.41526
-2.99123 -5.69808 1.42433
-2.09966 -8.18786 0.434968
-5.41354 -7.27069 3.16634
-4.45824 -7.28867 1.25933
-3.03257 -9.89172 0.714693
-2.42522 -9.15989 0.57201
-2.14243 -7.24328 0.552923
-2.41088 -6.28057 0.761905
-4.50217 -9.8182 2.26983
-5.28517 -8.78529 2.90799
-4.7037 -6.26165 2.91946
-3.89496 -5.71064 2.34667
-3.83942 -9.67737 1.29246
-3.11613 -5.83473 1.36036
-2.37313 -8.08813 0.525227
-4.82214 -7.59589 2.458
JAGUAR 14
-2.24753 -10.2767 -0.00548077
0.905328 -10.592 -2.29965
-0.996888 -11.6653 -0.852867
-0.369698 -8.83144 -0.97586
-0.691834 -10.4093 -1.50129
-2.04173 -11.1242 -0.236031
-1.54485 -11.4956 -0.543324
-0.327326 -11.3807 -1.38709
0.358786 -11.3095 -1.97759
-1.79375 -9.2622 -0.112571
-1.11237 -9.264 -0.641112
0.24854 -9.10192 -1.44677
0.708706 -9.67505 -1.89865
-1.92302 -10.2854 -0.487007
0.51583 -10.5308 -2.19082
-0.746596 -11.0864 -1.15587
-0.480052 -9.15239 -1.06951
JAGUAR 15
-1.62275 -0.708472 2.16443
-1.5474 -5.95531 4.88802
-2.85035 -2.10478 4.10363
-0.78597 -4.29708 2.77791
-1.91501 -4.27937 3.43848
-2.06402 -1.12276 2.80478
-2.56483 -1.54606 3.51418
-2.61979 -3.35059 4.78281
-2.15415 -4.58434 5.22001
-0.859927 -1.86671 1.77717
-0.898538 -3.01228 2.27461
-0.997006 -4.96718 3.40366
-1.22978 -5.82163 4.09961
-1.92036 -2.09245 2.46365
-1.70409 -5.80603 4.65192
-2.49572 -2.66547 3.72055
-1.10283 -4.04057 2.87755
JAGUAR 16
0.965077 2.16276 -0.871822
-0.309244 -0.160573 0.824861
-0.559958 2.232 0.423302
0.847277 -0.457063 -0.471066
-0.188611 0.783489 -0.28346
0.528063 2.56553 -0.554112
-0.00014782 2.6851 -0.0674505
-0.713594 1.64012 0.849081
-0.661426 0.806904 1.1025
1.2053 1.23459 -0.850765
1.30809 0.342935 -0.903946
0.438497 -0.521603 -0.0324583
0.0894003 -0.386524 0.413054
0.241174 1.44445 -0.512177
-0.285439 0.0490139 0.583472
-0.556122 2.08187 0.265261
0.640016 -0.27761 -0.343154
JAGUAR 17
2.33024 4.14717 -2.22478
1.70088 5.74639 -1.34042
2.48158 5.56769 -2.43263
1.61636 5.09629 -1.18417
1.653 5.28313 -1.69435
2.42752 4.58312 -2.39431
2.44102 5.03358 -2.43946
2.19292 5.6454 -2.05932
1.87164 5.73437 -1.73902
2.02309 4.36369 -1.8949
1.77435 4.69914 -1.57476
1.61282 5.34128 -1.15325
1.66028 5.5481 -1.21201
1.87064 4.94351 -1.9624
1.69264 5.65269 -1.39677
1.95307 5.4599 -1.94452
1.61856 5.14299 -1.25848
JAGUAR 18
-2.14283 4.89113 2.63567
-3.1852 6.16063 4.27345
-2.3773 6.46086 2.8639
-2.98579 5.01743 3.99794
-2.90322 5.71814 3.39824
-2.13935 5.522 2.62581
-2.20221 6.0069 2.67065
-2.75286 6.59167 3.36085
-2.99791 6.51282 3.77381
-2.44247 4.93171 3.09579
-2.6335 4.99308 3.57162
-3.11947 5.34741 4.24213
-3.23044 5.76276 4.32421
-2.37735 5.23309 2.85988
-3.18453 6.0626 3.93694
-2.63109 6.23248 3.09135
-3.00988 5.27943 3.80796
JAGUAR 19
-1.84903 6.55611 1.8049
-2.19878 9.27857 2.2092
-1.45896 7.82371 1.2486
-2.64319 7.76481 2.86005
-2.21854 7.71688 2.01257
-1.624 6.94161 1.58221
-1.50569 7.28454 1.33064
-1.65597 8.41681 1.49407
-1.8956 8.89622 1.79193
-2.20583 6.66841 2.26291
-2.41067 7.1898 2.53735
-2.5742 8.45654 2.80274
-2.33831 8.91011 2.61747
-2.03753 6.93135 1.89753
-2.25795 8.85076 2.15289
-1.73764 7.87886 1.46438
-2.52726 7.74819 2.50858
JAGUAR 20
-1.15812 0.0940491 1.46127
-1.76231 1.31395 2.1458
-1.35967 1.07869 1.51795
-1.67395 0.621848 2.17711
-1.57767 0.829432 1.81485
-1.17721 0.415768 1.37709
-1.23998 0.757774 1.39172
-1.47231 1.29901 1.6996
-1.65118 1.42135 1.93645
-1.38673 0.174608 1.736
-1.53041 0.422639 1.94754
-1.77473 0.867712 2.27126
-1.79319 1.11575 2.27594
-1.33292 0.375966 1.51402
-1.67088 1.20708 2.05464
-1.42985 0.995767 1.5905
-1.64738 0.689334 2.02609
LION 1
4.22824 3.79623 -4.89941
7.39622 -2.09057 -5.19514
4.68969 -1.2289 -2.93942
7.28035 1.94393 -6.95739
4.95693 -0.469253 -5.10457
3.78963 2.54867 -3.598
3.992 0.665644 -2.96247
5.41873 -1.8719 -3.63342
6.27269 -2.18462 -4.35467
5.2889 3.46187 -5.87985
6.36306 2.86497 -6.55014
7.58741 0.519052 -6.60541
7.83483 -1.03558 -6.12427
4.19679 2.77564 -5.09376
6.73333 -1.93194 -5.22776
4.57071 -0.993367 -3.78014
6.8154 1.58237 -6.56161
LION 2
2.81106 -6.0007 3.68998
1.57659 1.32346 0.439558
4.29076 -3.6493 -0.709183
0.649645 0.665287 3.34965
0.0393543 -1.93172 1.01659
3.97311 -6.08326 1.92283
4.00904 -4.86946 0.502094
3.50042 -1.81288 -0.829918
2.5127 -0.403955 -0.170221
0.659399 -3.91408 3.80896
0.942219 -1.67385 4.39137
0.825832 0.809692 2.27086
1.19593 0.904122 1.3789
1.84437 -5.2135 2.23318
1.34907 -0.117398 0.729223
3.46791 -3.21006 -0.262281
0.597672 0.00310612 2.93454
LION 3
1.09483 2.55416 1.27439
1.69046 3.65031 0.48345
1.58358 2.54907 0.696215
1.24506 3.71728 0.982958
1.22394 3.08304 0.803791
1.21485 2.51626 1.08542
1.39528 2.51163 0.886107
1.61991 2.91061 0.575839
1.75753 3.28384 0.437376
1.07072 2.98315 1.27401
1.14343 3.3424 1.14559
1.40507 3.79785 0.803582
1.56724 3.74228 0.64858
1.10677 2.71555 1.091
1.55602 3.48124 0.562963
1.49264 2.71375 0.700546
1.23884 3.53386 0.91995
LION 4
-1.38846 2.36981 5.8636
-2.18239 5.06551 7.02252
-0.866447 4.00999 5.15877
-2.33775 3.51684 7.56264
-2.19661 4.14328 6.17557
-1.13329 2.83796 5.52114
-0.964777 3.38386 5.30539
-1.1842 4.61151 5.67445
-1.55637 5.05218 6.43753
-1.79531 2.49454 6.5997
-2.1547 2.98531 7.12243
-2.48013 4.20273 7.53069
-2.3877 4.67244 7.36008
-1.96108 3.44472 5.98746
-2.22426 4.66179 6.59996
-1.75979 4.3239 5.84434
-2.39504 3.70273 7.13332
LION 5
-2.63815 -0.460878 8.22285
-1.25741 0.976548 5.83389
-1.6076 -0.875447 6.35259
-2.13384 1.41041 7.25478
-2.32057 -0.166916 6.5755
-2.55831 -0.828332 7.43565
-2.17307 -0.937454 6.85683
-1.30923 -0.333028 6.04276
-1.21454 0.294038 5.80111
-2.60307 0.24388 8.01325
-2.52837 0.833679 7.67498
-1.77494 1.48388 6.76609
-1.49829 1.36193 6.31239
-2.63804 -0.386161 7.68661
-1.55095 0.685735 6.0731
-1.93123 -0.630347 6.45326
-2.20815 1.24214 7.11755
LION 6
-1.73755 -5.29194 6.89816
-2.20724 -2.66151 6.92894
-1.32098 -3.89457 6.20064
-2.26335 -4.18639 7.87961
-2.28905 -3.88264 6.90553
-1.51295 -5.01445 6.44263
-1.3595 -4.54264 6.25024
-1.43741 -3.33395 6.33036
-1.64983 -2.93312 6.64614
-2.00277 -5.1089 7.30553
-2.1481 -4.70742 7.6709
-2.24532 -3.62354 7.62755
-2.29628 -3.06182 7.35565
-1.91435 -4.87452 6.85845
-2.1087 -3.0399 6.91682
-1.54812 -3.88299 6.36288
-2.18928 -4.09585 7.67055
LION 7
-3.55214 -12.2092 5.42485
-4.22053 -10.8814 6.12434
-3.68059 -10.8072 5.23356
-4.18006 -11.7175 6.32383
-4.14077 -11.4854 5.81258
-3.49182 -11.7574 5.22031
-3.56422 -11.2908 5.18031
-3.90915 -10.6622 5.52952
-4.05185 -10.7088 5.82298
-3.71434 -12.1176 5.85233
-4.00252 -11.9791 6.06416
-4.26874 -11.4398 6.26891
-4.30179 -11.1316 6.19598
-3.74263 -11.9511 5.46065
-4.12159 -11.0036 5.93522
-3.76316 -11.0129 5.39857
-4.1718 -11.6926 6.19138
LION 8
-6.18474 -11.9732 9.96478
-6.54766 -10.8437 10.2927
-6.27377 -11.0109 9.87245
-6.64482 -11.4386 10.4116
-6.49881 -11.3104 10.0931
-6.23167 -11.6626 9.84816
-6.26753 -11.3204 9.83048
-6.36143 -10.9095 10.0219
-6.4426 -10.8389 10.1637
-6.3607 -11.8796 10.1983
-6.50004 -11.6709 10.3427
-6.67492 -11.2252 10.3854
-6.6535 -11.0114 10.3897
-6.33363 -11.7461 9.96317
-6.52986 -10.9273 10.2423
-6.30739 -11.08 9.90073
-6.62385 -11.3991 10.3343
LION 9
-7.23813 -13.1782 11.5038
-6.9853 -11.4449 11.049
-6.70025 -12.6559 10.8115
-7.76647 -11.8365 12.0005
-7.29659 -12.0497 11.1942
-7.01884 -13.0359 11.2611
-6.87361 -12.8741 11.0127
-6.76441 -12.2351 10.7189
-6.85762 -11.8366 10.8193
-7.43541 -12.8188 11.7129
-7.63966 -12.3737 11.8759
-7.55452 -11.5609 11.7794
-7.30153 -11.4038 11.4392
-7.25057 -12.9819 11.4488
-7.07688 -11.5874 11.1205
-6.82667 -12.5251 10.8923
-7.63009 -11.9057 11.8541
LION 10
-7.82709 -9.66547 12.0736
-7.01415 -11.1206 11.0087
-7.77615 -11.0952 12.0133
-6.93946 -10.0353 11.0018
-7.39218 -10.5462 11.2801
-7.88765 -10.1624 12.1734
-7.92663 -10.6182 12.1625
-7.53553 -11.2554 11.7075
-7.28139 -11.2431 11.3738
-7.52785 -9.52378 11.6827
-7.23501 -9.69194 11.328
-6.89221 -10.3992 10.9215
-6.95758 -10.7923 10.9249
-7.62758 -9.93581 11.7331
-7.07178 -11.04 11.0602
-7.7212 -10.966 11.8244
-7.00633 -10.1933 11.0655
LION 11
-8.16613 -11.5412 12.4745
-8.25893 -10.5562 12.5338
-7.95259 -11.1331 12.1969
-8.37961 -11.0524 12.7682
-8.27193 -10.847 12.4728
-8.10753 -11.4368 12.3229
-8.03552 -11.3018 12.2433
-8.03275 -10.8939 12.2525
-8.14255 -10.6779 12.3523
-8.28791 -11.4744 12.6328
-8.35688 -11.2839 12.734
-8.36364 -10.8626 12.723
-8.34474 -10.6735 12.6626
-8.23952 -11.1016 12.4417
-8.26181 -10.6244 12.495
-8.13323 -10.8895 12.3014
-8.32003 -10.873 12.6679
LION 12
9.20972 -5.0033 -2.6951
11.1459 -4.51274 -3.3731
10.442 -5.42328 -3.20633
9.96351 -4.05175 -2.79488
10.5034 -4.63086 -3.22885
9.58011 -5.31049 -2.83234
9.9959 -5.42553 -3.0219
10.6908 -5.15388 -3.42827
10.989 -4.83793 -3.46037
9.41379 -4.5746 -2.6648
9.70057 -4.30056 -2.72186
10.4092 -3.98076 -2.94583
10.8494 -4.16627 -3.07623
9.48637 -4.89551 -2.87866
10.9856 -4.55262 -3.36312
10.4314 -5.15739 -3.20392
10.0153 -4.14405 -2.84992
LION 13
10.74 -4.14396 -3.02789
12.8573 -5.5214 -4.08395
11.1699 -6.17281 -3.4747
12.033 -3.90129 -3.74839
11.8605 -4.98977 -3.86486
10.4421 -5.03139 -3.19527
10.7018 -5.70378 -3.30224
11.7841 -6.29526 -3.72461
12.3751 -6.02609 -3.96624
11.1614 -4.00108 -3.19924
11.6141 -3.94319 -3.48377
12.619 -4.1373 -4.01004
12.7824 -4.86573 -4.05534
11.1446 -4.54936 -3.3889
12.5963 -5.29922 -4.04442
11.2934 -5.98807 -3.6158
12.0355 -4.02017 -3.78831
LION 14
1.91291 8.65364 1.02101
0.347083 7.31518 3.71341
0.991248 9.36461 2.54951
1.46252 6.50676 1.9581
0.705781 7.88491 2.16785
1.62626 9.04608 1.44762
1.32438 9.31601 1.94973
0.742276 8.7893 3.00575
0.4685 8.20888 3.45203
1.96489 7.7528 1.03572
1.73583 7.18732 1.56399
1.14726 6.57305 2.59731
0.780368 6.69638 3.18573
1.36219 8.26019 1.58619
0.398127 7.36834 3.5122
0.976249 8.87438 2.43873
1.36541 6.70222 2.05497
LION 15
3.1108 0.634287 -0.13985
1.32529 1.73043 2.6022
2.69375 2.51076 0.449612
1.52822 0.871949 2.27393
1.5903 1.49209 1.65813
3.09777 1.29798 -0.163861
2.95099 2.00426 0.0518284
2.18539 2.58084 1.21174
1.69019 2.37557 2.00666
2.64488 0.541101 0.701003
2.11631 0.667082 1.50705
1.38108 1.11065 2.47274
1.31627 1.39785 2.57105
2.41814 1.32081 0.62247
1.52147 1.64106 2.09916
2.46985 2.26835 0.560236
1.57512 0.941098 2.11826
LION 16
2.84864 0.897433 -0.652579
2.95664 2.02927 -0.4002
3.06916 1.48212 -0.774128
2.63225 1.41744 -0.225533
2.84213 1.51898 -0.573773
2.98946 1.02291 -0.761664
3.0787 1.2127 -0.775039
3.07667 1.73583 -0.70868
3.03837 1.92552 -0.58871
2.7493 1.02876 -0.469287
2.69048 1.21607 -0.33112
2.6736 1.70164 -0.267987
2.80214 1.874 -0.31072
2.85688 1.1802 -0.632925
2.93057 1.89152 -0.435444
3.02935 1.49587 -0.703257
2.6969 1.48583 -0.321911
LION 17
-1.58112 -2.80347 2.17505
-2.54175 -0.88131 3.387
-1.08318 -1.64587 2.18522
-2.57326 -1.79599 3.09501
-2.27251 -1.49345 2.77434
-1.42338 -2.37768 2.20734
-1.33727 -1.99027 2.23742
-1.31755 -0.977297 2.51464
-1.88645 -0.692603 3.01562
-2.06293 -2.65225 2.53345
-2.31315 -2.21286 2.74469
-2.61485 -1.4798 3.21398
-2.62293 -1.17108 3.34109
-2.15415 -1.79293 2.66127
-2.48793 -0.930432 3.27011
-1.75183 -1.35804 2.55343
-2.54272 -1.66877 3.04501
LION 18
-1.51653 3.43701 6.29905
-2.59692 9.43141 6.14596
-0.602904 5.68398 4.58903
-3.55764 6.03618 8.80635
-3.50713 6.72458 5.62623
-1.06452 4.16084 5.5912
-0.78809 4.91993 5.05934
-1.01321 7.16938 4.49643
-1.73192 8.46441 4.90061
-2.29859 4.0241 7.48383
-2.91263 4.8653 8.30697
-3.38862 7.58712 8.27672
-3.32468 8.88039 7.37458
-2.35594 4.98535 6.11347
-2.90937 8.34346 5.93237
-2.54966 6.28365 5.54987
-2.98843 6.58451 7.39546
LION 19
0.969028 7.01924 1.72227
-1.66263 10.4674 3.68293
-0.210703 9.78598 1.66471
-0.798149 7.2726 4.1801
-0.909382 8.93176 2.53714
0.839569 8.05868 1.54939
0.274696 8.98617 1.56535
-0.870637 10.2094 1.97284
-1.44561 10.3852 2.60421
0.461089 6.92482 2.5645
-0.223519 7.0232 3.35428
-1.26176 8.37807 4.32571
-1.45384 9.3654 4.11751
-0.0267773 7.58818 1.96899
-1.45993 9.83059 3.25956
-0.441295 9.57596 1.70489
-0.818655 7.77909 3.86873
LION 20
-4.46103 3.52259 9.82956
-3.54203 2.81089 9.14547
-4.27879 2.72772 9.7441
-3.80331 3.64321 9.3614
-4.08901 3.14944 9.39239
-4.45698 3.20162 9.8262
-4.40363 2.93848 9.79001
-3.99896 2.5995 9.54295
-3.76919 2.62076 9.32442
-4.28246 3.6917 9.70333
-4.05203 3.70427 9.52249
-3.60706 3.42221 9.19163
-3.53778 3.14521 9.12575
-4.31991 3.40124 9.66407
-3.68679 2.88369 9.21633
-4.24096 2.80039 9.65459
-3.8228 3.47115 9.33482
LION 21
2.30719 -0.679436 1.04609
2.28282 1.546 1.44663
2.88275 0.703802 0.626341
1.80361 0.143937 1.97325
2.20428 0.518433 1.12881
2.59847 -0.299013 0.606212
2.84594 0.144139 0.514668
2.82991 1.23434 0.824956
2.61847 1.48928 1.09707
2.02562 -0.569051 1.42913
1.88204 -0.265158 1.76434
1.81515 0.736573 1.98671
1.96591 1.21749 1.83347
2.21782 -0.314673 0.994853
2.34143 1.24651 1.30252
2.57632 0.541405 0.78184
1.95866 0.381343 1.72584
LION 22
6.1741 6.4356 -3.43347
3.82686 9.09262 -2.27133
5.24033 8.88444 -3.53748
3.8821 7.35637 -1.01795
4.50451 8.09286 -2.6718
6.10416 7.35946 -3.66114
5.66303 8.13864 -3.48517
4.66177 9.18643 -3.31712
4.11405 9.39576 -2.92018
5.49319 6.43305 -2.29835
4.75502 6.94997 -1.55056
3.59658 8.02851 -1.18503
3.56948 8.67859 -1.61305
5.69266 7.00638 -3.19026
3.89872 8.85389 -2.3535
5.17896 8.69939 -3.44249
4.03876 7.57176 -1.30516
LION 23
6.04676 6.61043 -3.31381
4.42126 -0.169371 -1.0637
3.71789 5.83529 -0.325567
7.56835 0.778998 -3.78587
4.57306 4.47983 -2.00668
5.36431 6.56034 -2.1057
4.23631 6.68002 -1.10826
3.9206 3.86647 -0.177503
3.99565 1.97032 -0.28592
6.67412 4.74284 -3.35516
7.1701 2.85718 -3.49232
6.47229 0.391418 -2.93402
5.44 0.0119157 -2.03681
5.52897 5.69403 -2.55041
4.6099 1.43512 -1.44844
4.13424 5.3941 -1.14435
5.97632 2.22027 -2.47104
LION 24
17.5728 2.96698 -10.089
9.69735 0.736485 -5.36534
13.9806 6.32542 -7.50989
14.4997 -1.63166 -10.0025
10.7786 0.4712 -9.19662
16.9629 4.71863 -9.03089
15.54 5.8051 -8.4617
12.5082 4.70937 -6.52797
11.0324 3.09394 -5.77971
16.8579 1.22316 -10.5035
15.624 -0.173815 -10.4871
12.5309 -1.5872 -8.44959
11.009 -0.900751 -6.81371
11.9963 0.807413 -9.58107
10.1076 0.513898 -7.32466
11.2334 1.25351 -8.31127
11.7453 -0.424784 -9.13734
WOLF 1
4.46899 -1.45463 -2.59275
2.43825 -4.84445 1.04844
1.83027 -2.8321 0.966591
4.06409 -5.33371 -0.88063
1.93976 -3.90193 0.299158
3.54378 -1.73981 -1.49342
2.78988 -2.2793 -0.289531
1.81157 -3.53268 1.30754
2.06608 -4.2617 1.27624
4.64924 -2.86364 -2.43967
4.26729 -4.29322 -1.94171
3.57307 -5.40672 -0.168002
2.93309 -5.32806 0.417861
3.91967 -2.19562 -2.17027
2.32009 -4.57707 0.802781
1.91382 -3.14658 0.650021
3.94038 -5.19856 -0.697683
WOLF 2
-3.08311 -6.53261 6.00919
-1.49215 -4.3458 4.37739
-1.52101 -6.14751 4.65744
-2.89078 -4.09601 5.50724
-2.17991 -5.08641 4.74134
-2.49217 -6.53195 5.55626
-2.02278 -6.34658 5.1323
-1.36429 -5.5718 4.46637
-1.31953 -4.98506 4.31903
-3.07668 -5.68966 5.82005
-2.92928 -4.95944 5.65326
-2.39542 -4.08428 5.12562
-1.97795 -4.17895 4.7346
-2.36099 -5.43705 5.09131
-1.67968 -4.58418 4.47582
-1.76106 -5.92088 4.74656
-2.55741 -4.50598 5.18274
WOLF 3
4.2187 -1.39682 -2.37774
4.38657 -4.07206 -2.23295
3.69599 -2.82473 -1.55316
5.01833 -2.71105 -2.84114
4.18569 -2.93932 -2.29205
3.78541 -1.61175 -1.88999
3.62269 -2.19174 -1.59859
3.84021 -3.43697 -1.514
4.09014 -3.80219 -1.79609
4.6151 -1.71532 -2.72599
4.87263 -2.22519 -2.86245
5.05188 -3.32453 -2.6945
4.71301 -3.79496 -2.57328
4.12983 -1.93004 -2.33633
4.35308 -3.80196 -2.22528
3.90903 -2.87783 -2.05511
4.69325 -2.81256 -2.46019
WOLF 4
0.210749 3.39125 -0.30982
-0.10227 5.66484 -0.411216
0.87603 4.5127 -1.06402
-0.748178 4.9681 0.18491
-0.0547991 4.61519 -0.438141
0.405757 3.72358 -0.588174
0.740024 4.00677 -0.942778
0.582845 4.99801 -0.923295
0.254638 5.32502 -0.689815
-0.328914 3.63422 0.0557675
-0.678545 4.23586 0.249203
-0.633456 5.29352 0.067399
-0.412837 5.53396 -0.173013
0.102344 3.55151 -0.381126
-0.148606 5.46754 -0.435448
0.694757 4.52159 -0.995924
-0.715299 4.95012 0.0838251
WOLF 5
-4.71806 -5.8238 -1.03553
-0.286527 -4.73431 -2.66226
-1.2913 -7.31264 -3.01303
-1.46057 -3.52481 -1.89912
-2.13459 -5.30325 -2.57089
-3.98755 -7.48079 -1.55049
-2.58374 -6.96786 -2.22932
-0.550395 -6.71346 -3.07811
-0.289258 -5.7379 -2.9102
-3.48752 -4.8943 -1.30085
-2.35251 -4.61726 -1.94306
-0.968134 -3.8605 -2.15458
-0.68389 -4.39693 -2.43502
-3.32481 -5.74753 -2.01929
-0.868227 -4.9608 -2.66223
-1.41752 -6.62288 -2.85295
-1.48556 -3.64524 -1.97165
WOLF 6
-0.568479 -9.1574 1.9972
-1.36413 -9.34612 2.88569
-1.04261 -8.7923 2.54356
-0.983954 -9.644 2.47659
-1.15456 -9.22232 2.47706
-0.745213 -8.96227 2.14789
-0.874131 -8.81741 2.31431
-1.24673 -8.88951 2.72892
-1.38437 -9.08567 2.90441
-0.607484 -9.46732 2.04394
-0.770236 -9.59447 2.23986
-1.12818 -9.59461 2.67815
-1.26738 -9.52011 2.81207
-0.835734 -9.21963 2.28588
-1.34335 -9.26287 2.79783
-1.06474 -8.92938 2.48537
-1.04078 -9.55006 2.51836
WOLF 7
0.534317 2.37605 0.829
0.161026 3.94909 1.43621
0.550449 3.58131 0.885544
0.0611229 2.81514 1.64638
0.0903654 3.36879 1.14716
0.525219 2.7731 0.739037
0.565835 3.18074 0.77731
0.441351 3.79785 1.03516
0.305405 3.92151 1.21097
0.332368 2.44253 1.14781
0.175782 2.58189 1.39169
0.00643063 3.27576 1.7842
0.0434599 3.66596 1.71314
0.187507 2.9233 1.06662
0.163679 3.83986 1.37186
0.340199 3.52982 1.03
[truncated: 307 more rows]
